# Supplementary material for: 2-(5,6-Di­hydro­benzimidazolo[1,2-c]quinazolin-6-yl)aniline methanol solvate
Source: Acta Crystallogr Sect E Struct Rep Online. 2009 Jun 13;65(Pt 7):o1565. doi: 10.1107/S1600536809021886 (PMC2969432; doi:10.1107/S1600536809021886)
Supplement: Supplementary file 2 [file e-65-o1565-Isup2.hkl]

# 
# h,k,l, Fc-squared, Fo-squared, sigma(Fo-squared) and status flag 
# 
data_I
_shelx_title '  mn238 in P21/c (14)    sir97' 
_shelx_refln_list_code          4 
_shelx_F_calc_maximum      147.50 
_exptl_crystal_F_000       728.00 
_reflns_d_resolution_high  0.8297 
 
loop_ 
 _symmetry_equiv_pos_as_xyz 
 'x, y, z' 
 '-x, y+1/2, -z+1/2' 
 '-x, -y, -z' 
 'x, -y-1/2, z-1/2' 
 
_cell_length_a     9.3703 
_cell_length_b     5.1728 
_cell_length_c    35.5169 
_cell_angle_alpha  90.000 
_cell_angle_beta   91.391 
_cell_angle_gamma  90.000 
 
_shelx_F_squared_multiplier     1.000 
 
loop_ 
 _refln_index_h 
 _refln_index_k 
 _refln_index_l 
 _refln_F_squared_calc 
 _refln_F_squared_meas 
 _refln_F_squared_sigma 
 _refln_observed_status 
   2   0   0    13378.55    14144.63    205.34 o 
   3   0   0      360.93      356.99     13.10 o 
   4   0   0      296.33      347.85      8.13 o 
   5   0   0        6.14        7.25      2.73 o 
   6   0   0      640.21      678.59     24.52 o 
   7   0   0      923.03      963.79     64.06 o 
   8   0   0      233.18      268.89     18.38 o 
   9   0   0        1.08        6.76      7.73 o 
  10   0   0      108.45      122.76     23.20 o 
  11   0   0      231.78      260.13     92.83 o 
   1   1   0      910.63      755.08      8.69 o 
   2   1   0      760.97      685.63      8.36 o 
   3   1   0       45.18       37.95      2.79 o 
   4   1   0      440.46      448.96      7.84 o 
   5   1   0       25.81       50.34      3.21 o 
   6   1   0      904.98      931.99     25.05 o 
   7   1   0       42.25       35.34      4.78 o 
   8   1   0      329.04      352.55     16.07 o 
   9   1   0        0.05        6.20      6.46 o 
  10   1   0       42.11       34.31      9.57 o 
  11   1   0       92.90       49.30     23.89 o 
   0   2   0     1152.00     1074.01     19.67 o 
   1   2   0      499.80      462.35      8.83 o 
   2   2   0       63.01       72.41      1.98 o 
   3   2   0      171.37      205.56      3.93 o 
   4   2   0      554.35      567.70     10.27 o 
   5   2   0      113.86      120.67      4.31 o 
   6   2   0       89.93       76.78      4.76 o 
   7   2   0      335.56      322.51     12.92 o 
   8   2   0       10.67        5.69      4.96 o 
   9   2   0       13.77        4.88      9.18 o 
  10   2   0        0.41        6.65      9.18 o 
   1   3   0      736.66      749.76     15.67 o 
   2   3   0        6.80        7.85      2.09 o 
   3   3   0      267.29      266.37      7.09 o 
   4   3   0       55.35       55.47      4.05 o 
   5   3   0        6.13       16.35      3.56 o 
   6   3   0      247.17      223.79     10.88 o 
   7   3   0        1.85       21.59     15.94 o 
   8   3   0        0.79        9.20     10.63 o 
   9   3   0       25.01       46.39     12.24 o 
   0   4   0       57.76       55.09      7.73 o 
   1   4   0      113.24      108.26      7.06 o 
   2   4   0       13.74       12.27      3.71 o 
   3   4   0      168.05      169.94     10.02 o 
   4   4   0       13.50       16.68      5.52 o 
   5   4   0      132.89      112.66     11.81 o 
   6   4   0        7.69        9.30     21.26 o 
   7   4   0       16.23        3.58     11.08 o 
   8   4   0       37.89       45.30     16.72 o 
   1   5   0       77.54       98.66     10.89 o 
   2   5   0      103.22      127.60     15.47 o 
   3   5   0        8.76        1.93      9.66 o 
   4   5   0       34.28       26.09     10.63 o 
   5   5   0      107.50      117.75     20.27 o 
   6   5   0        0.97        5.31     10.68 o 
   0   6   0      597.47      749.37    181.05 o 
   1   6   0       77.27       91.55     31.08 o 
   2   6   0       53.98       51.22     28.03 o 
   3   6   0      146.03      154.68     69.60 o 
 -11   1   1        3.20       -6.12     17.88 o 
 -10   1   1       17.69        8.07      7.84 o 
  -9   1   1        0.19       -4.06      6.73 o 
  -8   1   1       38.23       46.21     14.01 o 
  -7   1   1        7.58        0.97      4.10 o 
  -6   1   1       35.47       68.80      5.09 o 
  -5   1   1      835.02      875.70     17.40 o 
  -4   1   1     1113.31     1176.08     15.34 o 
  -3   1   1        5.52       21.19      6.56 o 
  -2   1   1      218.53      275.04     66.56 o 
  -1   1   1     1782.86     1624.24     18.92 o 
   0   1   1      458.81      405.48      6.50 o 
   1   1   1     1285.48     1177.54     14.23 o 
   2   1   1      405.02      395.55      5.69 o 
   3   1   1       10.12        7.23      2.09 o 
   4   1   1      182.57      213.34      4.42 o 
   5   1   1      211.70      226.67      5.67 o 
   6   1   1        6.85       25.68      4.40 o 
   7   1   1        0.01       -2.82      8.70 o 
   8   1   1      330.17      309.86     15.38 o 
   9   1   1       35.89       29.29     14.50 o 
  10   1   1       61.29       63.26     11.95 o 
  11   1   1        1.58       -0.97     13.02 o 
 -10   2   1       17.56       28.25      9.98 o 
  -9   2   1      167.98      151.28     18.11 o 
  -8   2   1        0.20       -0.10      9.09 o 
  -7   2   1     1031.58      983.44     32.51 o 
  -6   2   1        1.46        3.64      2.94 o 
  -5   2   1      196.75      190.80      5.48 o 
  -4   2   1      529.80      532.99      9.41 o 
  -3   2   1      230.87      272.20      4.50 o 
  -2   2   1       33.15       38.50      1.54 o 
  -1   2   1      304.91      307.58      5.95 o 
   0   2   1      139.47      168.05      6.00 o 
   1   2   1      417.52      405.47      6.14 o 
   2   2   1       57.63       58.08      1.97 o 
   3   2   1      710.27      740.66     10.36 o 
   4   2   1      743.17      743.32     12.28 o 
   5   2   1      102.43       97.18      3.73 o 
   6   2   1        4.52       31.74      3.62 o 
   7   2   1       12.41       15.50      4.19 o 
   8   2   1       32.35       35.67      5.82 o 
   9   2   1        0.20        8.74      7.15 o 
  10   2   1        0.12       -3.28      7.84 o 
  -9   3   1        9.01       -3.17      8.52 o 
  -8   3   1       53.21       31.37      8.12 o 
  -7   3   1      691.08      693.37     35.58 o 
  -6   3   1       79.68       71.75      6.66 o 
  -5   3   1      485.88      493.04     17.86 o 
  -4   3   1      248.54      239.52     10.32 o 
  -3   3   1      237.63      214.50      5.17 o 
  -2   3   1     1116.61     1119.55     32.83 o 
  -1   3   1      363.05      381.77      8.72 o 
   0   3   1        0.01       -0.32      1.22 o 
   1   3   1      226.93      242.44      5.86 o 
   2   3   1        6.17        8.75      1.39 o 
   3   3   1        0.76        3.44      2.35 o 
   4   3   1       14.94       15.82      3.21 o 
   5   3   1      862.87      922.54     34.41 o 
   6   3   1      153.86      167.66      9.19 o 
   7   3   1        0.29       -0.70      5.71 o 
   8   3   1      142.72      118.02     14.99 o 
   9   3   1       25.05       16.97      9.06 o 
  -8   4   1        0.28       -8.02     10.45 o 
  -7   4   1       64.24       50.87     18.56 o 
  -6   4   1        0.13        7.09      8.64 o 
  -5   4   1       36.03       36.07      8.33 o 
  -4   4   1       11.28        1.22      4.50 o 
  -3   4   1        3.78        2.40      4.29 o 
  -2   4   1        7.24        7.95      2.97 o 
  -1   4   1       28.09       24.79      3.05 o 
   0   4   1       26.24       24.32      4.06 o 
   1   4   1       36.42       37.44      7.91 o 
   2   4   1      269.73      298.50     12.22 o 
   3   4   1        2.24        7.62      4.30 o 
   4   4   1       52.38       47.92      7.08 o 
   5   4   1       59.73       31.75     14.01 o 
   6   4   1        3.68       -5.15      8.64 o 
   7   4   1        0.77       -4.66      8.92 o 
   8   4   1       30.88       33.18     13.83 o 
  -6   5   1       20.20       20.72     11.41 o 
  -5   5   1        0.76        5.31     10.15 o 
  -4   5   1        4.00        1.93      9.66 o 
  -3   5   1        5.78       14.49      8.70 o 
  -2   5   1        7.98        0.00      7.73 o 
  -1   5   1        0.21       -7.73      7.73 o 
   0   5   1       11.49       14.49      6.04 o 
   1   5   1       17.33       17.82      6.04 o 
   2   5   1        9.99       13.53      8.70 o 
   3   5   1       91.57       67.66     16.43 o 
   4   5   1       47.14       37.69     11.60 o 
   5   5   1       16.58       -7.73     11.60 o 
   6   5   1       99.45       99.51     23.93 o 
  -3   6   1        3.62        1.93     24.16 o 
  -2   6   1        3.81        4.83     13.53 o 
  -1   6   1       16.48        5.80     13.53 o 
   0   6   1       16.90       13.12     10.57 o 
   1   6   1       46.37       36.12     18.36 o 
   2   6   1      176.08      220.44     97.65 o 
   3   6   1       29.21      -10.63     25.13 o 
 -11   0   2        0.18       20.29     13.53 o 
 -10   0   2       29.38       50.25     14.50 o 
  -9   0   2       12.08        2.90      8.70 o 
  -8   0   2      162.25      163.41     14.50 o 
  -7   0   2       43.11       38.66      9.66 o 
  -6   0   2      134.97      116.04      7.74 o 
  -5   0   2       72.02       64.16      4.40 o 
  -4   0   2      562.70      563.67     11.43 o 
  -3   0   2      385.46      431.23      9.24 o 
  -2   0   2      408.97      391.05      8.25 o 
   2   0   2     9702.99     9721.44    133.47 o 
   3   0   2     2491.32     2410.03     36.11 o 
   4   0   2     9979.63    10478.66    157.55 o 
   5   0   2       66.61       76.14      3.93 o 
   6   0   2     2089.09     2097.83     58.02 o 
   7   0   2        3.06        1.93      7.73 o 
   8   0   2       27.25       19.33      6.76 o 
   9   0   2      144.87      142.12     18.37 o 
  10   0   2      210.42      271.73     52.22 o 
  11   0   2       98.36      114.06     43.50 o 
 -11   1   2       45.72       27.40     17.45 o 
 -10   1   2      111.25      108.87     17.42 o 
  -9   1   2       11.36       14.08      7.15 o 
  -8   1   2       21.29       21.26      5.78 o 
  -7   1   2       19.00        9.11      6.28 o 
  -6   1   2      309.78      309.55     14.52 o 
  -5   1   2        4.26       14.08      2.58 o 
  -4   1   2      370.49      352.67      6.02 o 
  -3   1   2     4779.69     4764.01     62.73 o 
  -1   1   2      412.02      364.01     17.26 o 
   0   1   2     1759.66     1719.85     22.94 o 
   1   1   2       85.05       75.62      2.00 o 
   2   1   2        0.80        3.83      1.13 o 
   3   1   2     2615.46     2579.76     29.42 o 
   4   1   2      465.37      459.62      9.24 o 
   5   1   2        7.06       12.28      2.03 o 
   6   1   2       11.07       16.41      5.23 o 
   7   1   2      141.57      145.11      9.50 o 
   8   1   2       29.01       43.90      6.46 o 
   9   1   2        3.85       10.15      6.15 o 
  10   1   2       11.69       15.94      8.20 o 
  11   1   2       44.80       55.46     24.44 o 
 -10   2   2        2.71       13.67     11.60 o 
  -9   2   2        8.98        8.21      6.83 o 
  -8   2   2        1.34        7.44      5.25 o 
  -7   2   2       17.80       12.86      4.07 o 
  -6   2   2      568.60      577.50     18.69 o 
  -5   2   2       46.73       45.20      2.85 o 
  -4   2   2       79.85       91.68      4.74 o 
  -3   2   2     1215.67     1246.83     16.18 o 
  -2   2   2      272.28      287.31      4.09 o 
  -1   2   2     1392.95     1331.20     24.83 o 
   0   2   2        5.60        5.99      2.29 o 
   1   2   2      106.22      125.63      4.47 o 
   2   2   2      143.42      170.97      3.60 o 
   3   2   2      552.64      670.43      9.58 o 
   4   2   2       23.72       23.45      2.51 o 
   5   2   2       12.02       18.16      2.57 o 
   6   2   2      588.44      622.63     18.31 o 
   7   2   2       43.97       53.13      4.96 o 
   8   2   2       16.39       21.61      5.43 o 
   9   2   2        8.81        3.31      6.25 o 
  10   2   2       50.19       62.20     14.30 o 
  -9   3   2       19.47        4.43      8.11 o 
  -8   3   2       19.73       23.82      7.84 o 
  -7   3   2       91.26       74.05     12.08 o 
  -6   3   2      289.67      289.30     12.44 o 
  -5   3   2      244.26      285.10     11.38 o 
  -4   3   2        9.71       10.12      3.35 o 
  -3   3   2       69.00       76.06      3.95 o 
  -2   3   2       86.01       77.55      9.07 o 
  -1   3   2      115.65       99.82      5.19 o 
   0   3   2       48.91       52.04      2.09 o 
   1   3   2        0.88        3.87      1.67 o 
   2   3   2       12.09       15.44      1.84 o 
   3   3   2       14.56       10.03      2.48 o 
   4   3   2       68.58       52.69      6.00 o 
   5   3   2      140.38      131.19      9.12 o 
   6   3   2      687.86      712.59     28.18 o 
   7   3   2       51.72       42.32      6.22 o 
   8   3   2       62.04       64.26      9.98 o 
   9   3   2       21.11       22.94     14.01 o 
  -8   4   2       48.79       42.60     16.39 o 
  -7   4   2        2.40       13.75      9.31 o 
  -6   4   2      120.09      130.89     17.86 o 
  -5   4   2       32.50       40.62      8.45 o 
  -4   4   2       98.54       80.97     14.50 o 
  -3   4   2      127.43      117.86      6.96 o 
  -2   4   2        0.56       -2.99      3.25 o 
  -1   4   2       70.12       93.02      9.29 o 
   0   4   2        8.94        8.94      3.41 o 
   1   4   2      741.31      782.92     22.82 o 
   2   4   2       46.68       43.81      8.13 o 
   3   4   2      246.50      243.03     11.60 o 
   4   4   2      315.27      301.10     13.99 o 
   5   4   2       75.16       80.72     10.28 o 
   6   4   2      273.33      229.49     23.27 o 
   7   4   2       28.34       27.50      9.66 o 
   8   4   2       43.21       38.01     14.06 o 
  -6   5   2        0.34       -2.06      9.20 o 
  -5   5   2        8.61       13.71     11.11 o 
  -4   5   2        9.28       16.43      9.66 o 
  -3   5   2      176.06      188.55     27.07 o 
  -2   5   2      115.95      109.24     13.53 o 
  -1   5   2       14.78        0.97      7.73 o 
   0   5   2       20.30       17.39      6.76 o 
   1   5   2       64.91       67.57      8.76 o 
   2   5   2      200.83      206.94     24.18 o 
   3   5   2        5.85        0.00      8.70 o 
   4   5   2       16.72        4.83      8.70 o 
   5   5   2       66.20       64.76     18.36 o 
   6   5   2        0.95        8.70     13.53 o 
  -3   6   2        0.14       -8.70     12.56 o 
  -2   6   2        0.00       17.39     24.16 o 
  -1   6   2        9.15       28.99     17.39 o 
   0   6   2       33.63       23.17     17.88 o 
   1   6   2      105.73       77.70     24.88 o 
   2   6   2        6.47       13.53     15.46 o 
   3   6   2        0.67       20.29     27.06 o 
 -11   1   3        3.40      -18.57     18.57 o 
 -10   1   3        6.81       15.52     11.15 o 
  -9   1   3       36.97       43.64     10.15 o 
  -8   1   3      236.04      221.28     11.57 o 
  -7   1   3      131.38      145.36      7.84 o 
  -6   1   3       62.00       59.66      5.09 o 
  -5   1   3      203.87      219.82      5.75 o 
  -4   1   3        6.91       17.54      3.21 o 
  -3   1   3     4345.83     4180.35     47.65 o 
  -2   1   3     1466.25     1356.91     15.75 o 
   0   1   3      290.62      268.20      4.29 o 
   1   1   3     2032.48     2148.11    242.77 o 
   2   1   3       30.26       31.37      1.45 o 
   3   1   3      229.91      196.95      4.78 o 
   4   1   3       81.63       95.05      2.84 o 
   5   1   3      446.02      445.49      8.71 o 
   6   1   3      724.88      812.87     21.34 o 
   7   1   3       86.43       86.23     10.63 o 
   8   1   3        0.73       -3.03      9.18 o 
   9   1   3       18.75       22.23      6.83 o 
  10   1   3      261.29      267.22     36.54 o 
  11   1   3        0.10        1.81     18.84 o 
 -10   2   3       42.84       17.40      9.66 o 
  -9   2   3      315.31      339.81     37.16 o 
  -8   2   3        0.02       -0.72      6.44 o 
  -7   2   3      660.52      680.75     23.92 o 
  -6   2   3        0.39       25.83      3.69 o 
  -5   2   3      103.92      122.71      4.82 o 
  -4   2   3      683.09      665.57     11.32 o 
  -3   2   3     1372.38     1419.26     16.35 o 
  -2   2   3       24.35       29.37      1.32 o 
  -1   2   3     1819.85     1805.68     37.21 o 
   0   2   3      273.55      278.82      5.50 o 
   1   2   3     1532.59     1548.83     21.58 o 
   2   2   3      828.07      845.78     12.49 o 
   3   2   3      115.39      129.88      3.33 o 
   4   2   3      131.88      137.97      3.89 o 
   6   2   3      818.60      825.22     24.16 o 
   7   2   3      286.37      261.05      9.51 o 
   8   2   3       90.04       97.18      7.58 o 
   9   2   3       66.08       62.59     10.18 o 
  10   2   3        0.85       -4.83      8.70 o 
  -9   3   3      318.82      324.03     61.55 o 
  -8   3   3        4.49       13.94     12.08 o 
  -7   3   3       33.69       36.99      7.32 o 
  -6   3   3       36.01       45.54      7.77 o 
  -5   3   3       80.79       89.66      5.19 o 
  -4   3   3      116.16       97.37      4.62 o 
  -3   3   3       14.70       17.33      2.33 o 
  -2   3   3       11.92       25.52      8.33 o 
  -1   3   3        2.28        0.29      3.26 o 
   0   3   3      223.89      251.70     10.06 o 
   1   3   3       37.16       35.83      3.93 o 
   2   3   3     2547.28     2581.72     55.32 o 
   3   3   3      224.28      231.95      6.70 o 
   4   3   3        0.14       -1.92      2.60 o 
   5   3   3        0.05        3.69      3.12 o 
   6   3   3      435.19      396.02     18.60 o 
   7   3   3        6.18        5.19      4.97 o 
   8   3   3       59.73       58.46     17.88 o 
   9   3   3      200.16      191.69     41.09 o 
  -8   4   3       52.11       42.69     17.42 o 
  -7   4   3       37.76       24.84     11.91 o 
  -6   4   3       12.08       13.39      8.92 o 
  -5   4   3       10.23       16.70      6.58 o 
  -4   4   3       24.90       21.79     14.50 o 
  -3   4   3      437.23      433.66     18.57 o 
  -2   4   3       37.48       45.18      4.09 o 
  -1   4   3        0.26        7.69      5.25 o 
   0   4   3      107.60      116.03     10.02 o 
   1   4   3      466.98      506.36     15.79 o 
   2   4   3      193.82      198.04      8.33 o 
   3   4   3      162.33      167.43      7.36 o 
   4   4   3      845.86      888.86     34.45 o 
   5   4   3        0.85        2.51      5.75 o 
   6   4   3      190.33      181.96     19.40 o 
   7   4   3       43.16       64.20     15.46 o 
   8   4   3        2.84        1.60     26.09 o 
  -6   5   3       18.03        3.21      9.31 o 
  -5   5   3       10.75        7.73      7.78 o 
  -4   5   3        6.64        3.29      9.66 o 
  -3   5   3       26.59       18.36      9.66 o 
  -2   5   3       12.43       11.60      9.66 o 
  -1   5   3      177.44      165.35     18.37 o 
   0   5   3      196.29      217.00     16.49 o 
   1   5   3        0.56        2.70      6.46 o 
   2   5   3      247.69      261.44     21.65 o 
   3   5   3       12.89        0.00      9.66 o 
   4   5   3        3.98       13.53     15.46 o 
   5   5   3        7.45        5.80     12.56 o 
   6   5   3       11.72        0.97     10.63 o 
  -2   6   3        5.12       -1.93     12.56 o 
  -1   6   3        0.58        1.93     13.53 o 
   0   6   3      104.67      131.02     27.40 o 
   1   6   3        0.45        0.65     11.05 o 
   2   6   3       36.02       32.86     17.40 o 
 -11   0   4       31.81       64.75     50.25 o 
 -10   0   4       22.44       30.92     13.53 o 
  -9   0   4      133.50      145.02     18.37 o 
  -8   0   4       18.31        0.97      7.73 o 
  -7   0   4       12.26        8.70      7.73 o 
  -6   0   4     1329.97     1282.88     40.88 o 
  -5   0   4      114.68      139.01      5.78 o 
  -4   0   4     1176.41     1015.26     19.97 o 
  -3   0   4      677.91      665.64     15.08 o 
  -2   0   4     2252.21     2106.55     34.66 o 
   1   0   4       54.03       46.93      1.37 o 
   2   0   4      284.37      278.03      5.11 o 
   3   0   4      889.96      841.52     13.79 o 
   4   0   4      750.68      784.92     13.75 o 
   5   0   4      973.90      937.74     23.34 o 
   6   0   4        0.57       -0.26      6.76 o 
   7   0   4      167.78      148.93     12.57 o 
   8   0   4       46.05       45.42      9.66 o 
   9   0   4      597.48      609.18     60.05 o 
  10   0   4      666.77      778.70    142.37 o 
  11   0   4        2.49        0.97     13.53 o 
 -11   1   4        6.62        0.33     15.65 o 
 -10   1   4       78.84       67.27     11.86 o 
  -9   1   4        7.76        5.15      5.96 o 
  -8   1   4      632.90      672.78     27.05 o 
  -7   1   4       75.01       78.99     13.05 o 
  -6   1   4     1546.71     1572.21     38.41 o 
  -5   1   4      148.12      131.11      5.60 o 
  -4   1   4      303.09      312.16      5.26 o 
  -3   1   4        0.13       -1.06      1.39 o 
  -2   1   4     8234.62     7918.79     75.58 o 
  -1   1   4     2699.21     2555.08     33.41 o 
   0   1   4     3110.89     2949.51     36.06 o 
   1   1   4      142.52      142.17      7.27 o 
   2   1   4     1684.44     1566.03     17.19 o 
   3   1   4        0.82        2.32      1.14 o 
   4   1   4     1020.73     1036.47     15.03 o 
   5   1   4       12.33       14.42      2.13 o 
   6   1   4        0.74       -0.05      2.75 o 
   7   1   4        0.17        2.10      4.07 o 
   8   1   4       12.69       18.45      8.70 o 
   9   1   4        4.29       -2.90      6.76 o 
  10   1   4        6.40       16.79     13.05 o 
  11   1   4       32.26       14.26     31.41 o 
 -10   2   4       25.20       10.15     13.05 o 
  -9   2   4        3.52        9.66     10.15 o 
  -8   2   4      789.10      816.33     34.59 o 
  -7   2   4       96.97       84.66      5.97 o 
  -6   2   4      501.83      527.26     18.27 o 
  -5   2   4     1199.73     1249.93     26.04 o 
  -4   2   4       73.04       78.70      3.17 o 
  -3   2   4       76.62       82.28      3.60 o 
  -2   2   4     1942.99     1920.25     22.90 o 
  -1   2   4      312.73      321.11      6.85 o 
   0   2   4     1509.28     1482.25     20.63 o 
   1   2   4     1103.25     1082.69     14.81 o 
   2   2   4       60.27       58.80      3.07 o 
   3   2   4      178.09      197.74      5.13 o 
   4   2   4       44.24       39.54      3.21 o 
   5   2   4        5.59       13.28      1.92 o 
   6   2   4        1.01       -3.55      3.63 o 
   7   2   4      103.26       90.97      6.90 o 
   8   2   4       69.26       71.51      6.57 o 
   9   2   4        0.09      -10.76     21.26 o 
  10   2   4       22.78       45.66     11.80 o 
  -9   3   4       12.69        4.35     10.15 o 
  -8   3   4        0.00       10.19      7.15 o 
  -7   3   4       80.73       58.82      8.20 o 
  -6   3   4      260.64      265.87     12.24 o 
  -5   3   4        6.60       13.65      3.13 o 
  -4   3   4        1.14       -1.48      2.78 o 
  -3   3   4      140.42      145.00      4.74 o 
  -2   3   4      220.97      213.12      6.09 o 
  -1   3   4      329.96      341.12      8.58 o 
   0   3   4      892.66     1007.38     22.76 o 
   1   3   4      555.34      622.86     15.12 o 
   2   3   4       20.85       25.46      3.49 o 
   3   3   4        0.65        1.10      2.93 o 
   4   3   4        0.74        4.88      2.79 o 
   5   3   4       19.71       41.27      4.85 o 
   6   3   4       69.90       69.82      6.82 o 
   7   3   4        2.63        7.61      7.32 o 
   8   3   4       95.26       78.68     11.83 o 
   9   3   4        5.98        8.21      8.20 o 
  -8   4   4       14.32       14.76     12.78 o 
  -7   4   4        3.51        5.09     10.45 o 
  -6   4   4       34.61       51.10     30.92 o 
  -5   4   4       49.39       38.15     11.11 o 
  -4   4   4      106.68      133.00     10.28 o 
  -3   4   4      160.70      159.21      8.74 o 
  -2   4   4       24.06       21.58      3.26 o 
  -1   4   4        3.97        4.68      3.05 o 
   0   4   4        1.09       -1.79      2.81 o 
   1   4   4        7.75        5.62      2.03 o 
   2   4   4        0.72       -0.86      1.84 o 
   3   4   4       14.56       12.06      2.67 o 
   4   4   4      297.68      339.18     20.16 o 
   5   4   4      183.06      185.31     12.88 o 
   6   4   4       17.15       -1.10     12.56 o 
   7   4   4        2.63        8.50      7.99 o 
   8   4   4       41.99       64.11     18.15 o 
  -6   5   4      100.04       95.80     22.10 o 
  -5   5   4        0.10       -8.33      8.33 o 
  -4   5   4       36.37       29.99      8.93 o 
  -3   5   4       11.22        5.80      8.70 o 
  -2   5   4       51.51       59.92     10.63 o 
  -1   5   4      476.20      503.37     44.53 o 
   0   5   4       31.20       35.87      8.70 o 
   1   5   4        9.60       20.49     11.11 o 
   2   5   4        2.18        5.75      6.73 o 
   3   5   4       36.54       41.56     11.60 o 
   4   5   4       79.06       61.86     18.36 o 
   5   5   4        0.21        1.93     11.60 o 
   6   5   4        9.16      -12.56     13.53 o 
  -2   6   4        7.57       -2.90     14.49 o 
  -1   6   4        8.61       11.60     14.49 o 
   0   6   4        1.80       15.21     12.93 o 
   1   6   4        6.63        7.42     10.57 o 
   2   6   4      103.06      134.36     51.23 o 
 -11   1   5       20.16       29.96     24.57 o 
 -10   1   5        1.59       20.35     13.65 o 
  -9   1   5       82.56       84.06      9.47 o 
  -8   1   5        5.80       11.33      5.08 o 
  -7   1   5      280.51      263.24     10.51 o 
  -6   1   5       14.07       15.59      3.39 o 
  -5   1   5       99.31       97.22      5.29 o 
  -4   1   5     2523.35     2663.95     44.08 o 
  -3   1   5        4.08        6.76      1.18 o 
  -2   1   5    12566.10    12764.53    165.80 o 
  -1   1   5    13981.30    14081.02    205.94 o 
   0   1   5      211.66      185.94      3.20 o 
   1   1   5     1165.97     1258.14    120.51 o 
   2   1   5      481.38      468.51     13.32 o 
   3   1   5     3886.69     3934.98     39.15 o 
   4   1   5      391.88      386.04      5.68 o 
   5   1   5     1327.88     1356.28     21.87 o 
   6   1   5        0.20        3.51      2.60 o 
   7   1   5      139.98      143.49     10.85 o 
   8   1   5       63.59       43.02      6.83 o 
   9   1   5      582.24      601.99     42.07 o 
  10   1   5       12.85       -7.25     13.05 o 
  11   1   5       78.18       81.24     27.19 o 
 -10   2   5       54.44       37.19     11.26 o 
  -9   2   5       49.32       39.35      8.88 o 
  -8   2   5      286.77      299.28     15.17 o 
  -7   2   5        0.53        2.35      4.00 o 
  -6   2   5        0.20        1.93      3.64 o 
  -5   2   5      265.97      234.19     10.27 o 
  -4   2   5       87.81       77.16      2.75 o 
  -3   2   5     3744.14     3735.26     44.22 o 
  -2   2   5      181.57      190.75      3.13 o 
  -1   2   5      943.19      886.85     11.43 o 
   0   2   5      722.16      775.44     10.94 o 
   1   2   5       49.56       79.64      5.86 o 
   2   2   5      191.32      212.84      3.78 o 
   3   2   5      501.98      539.33      7.65 o 
   4   2   5       14.68       22.62      2.13 o 
   5   2   5      338.60      313.30      6.65 o 
   6   2   5      269.85      287.45      9.96 o 
   7   2   5       77.12       77.38      7.25 o 
   8   2   5       84.57       79.45      8.20 o 
   9   2   5       59.36       66.38     10.93 o 
  10   2   5        0.54        0.43      8.36 o 
  -9   3   5       45.11       47.35     13.67 o 
  -8   3   5        4.15        9.66      7.46 o 
  -7   3   5       86.54       83.44     13.53 o 
  -6   3   5       14.40        9.78      8.63 o 
  -5   3   5      352.11      344.98     14.20 o 
  -4   3   5      152.13      153.72      8.90 o 
  -3   3   5      207.66      189.63      5.04 o 
  -2   3   5      147.96      147.18      4.90 o 
  -1   3   5      996.43      978.43     20.92 o 
   0   3   5       48.49       45.63      2.94 o 
   1   3   5        2.83       26.48      4.88 o 
   2   3   5     1758.27     1805.73     27.45 o 
   3   3   5      150.44      151.13     11.31 o 
   4   3   5      286.99      289.74      9.41 o 
   5   3   5      475.19      472.81     16.98 o 
   6   3   5      102.81       97.09      7.34 o 
   7   3   5        1.61       -0.44      5.31 o 
   8   3   5       36.69       29.18      7.07 o 
   9   3   5       21.53       22.69      9.21 o 
  -8   4   5       27.03       18.71     12.26 o 
  -7   4   5       17.44       22.31     10.94 o 
  -6   4   5        0.89       -0.64      8.33 o 
  -5   4   5        4.23        8.39      6.13 o 
  -4   4   5      175.84      157.36     23.69 o 
  -3   4   5       25.64       18.04      3.93 o 
  -2   4   5        2.29        6.76      4.56 o 
  -1   4   5        4.33        0.71      3.05 o 
   0   4   5      295.01      304.34     10.92 o 
   1   4   5       20.43       22.78      2.60 o 
   2   4   5       57.08       50.97      3.49 o 
   3   4   5      318.33      343.84     13.85 o 
   4   4   5      186.72      178.89     12.06 o 
   5   4   5       57.55       37.93      6.86 o 
   6   4   5      101.38       90.00     12.43 o 
   7   4   5       97.70       65.24     15.27 o 
   8   4   5       62.60       48.71     16.80 o 
  -6   5   5       48.72       31.62     14.17 o 
  -5   5   5       15.01       12.24      9.66 o 
  -4   5   5       18.34       20.37      8.57 o 
  -3   5   5       18.98        0.97      9.66 o 
  -2   5   5       24.38       14.50      8.70 o 
  -1   5   5       28.24       44.45      9.66 o 
   0   5   5       26.82       23.62      7.99 o 
   1   5   5      419.43      440.29     31.87 o 
   2   5   5      109.09      106.71     14.50 o 
   3   5   5       11.28       19.33      8.70 o 
   4   5   5       62.71       71.52     15.46 o 
   5   5   5        0.07        5.80      9.66 o 
   6   5   5        5.05      -11.60     12.56 o 
  -2   6   5        0.59      -16.43     16.43 o 
  -1   6   5       17.74       14.50     28.99 o 
   0   6   5       23.43       38.28     17.12 o 
   1   6   5      379.67      415.66    127.32 o 
   2   6   5       18.54       14.50     18.36 o 
 -11   0   6        5.35       -1.93     16.43 o 
 -10   0   6      231.81      292.05     56.09 o 
  -9   0   6       11.13        7.73      8.70 o 
  -8   0   6     1613.11     1720.96    111.88 o 
  -7   0   6        7.04       -0.97     11.60 o 
  -6   0   6       22.97       31.89      5.80 o 
  -5   0   6      949.66      973.49     20.96 o 
  -4   0   6     1823.80     1686.05     42.62 o 
  -3   0   6     1267.88     1081.29     18.94 o 
  -2   0   6    18600.64    19988.59    271.74 o 
  -1   0   6        9.73       11.68      1.37 o 
   0   0   6     1412.56     1253.13     39.49 o 
   1   0   6     2050.48     1814.21     24.39 o 
   2   0   6       34.45       25.67      3.38 o 
   3   0   6       27.28       40.62      2.73 o 
   4   0   6     1601.64     1700.13     25.87 o 
   5   0   6      658.12      677.00     15.43 o 
   6   0   6     1351.33     1438.93     82.24 o 
   7   0   6      104.17      102.48     11.60 o 
   8   0   6      492.68      503.50     30.02 o 
   9   0   6       24.69       43.49     11.60 o 
  10   0   6      295.29      324.04     61.91 o 
  11   0   6      138.77      195.28     71.54 o 
 -11   1   6       12.63       32.48     21.98 o 
 -10   1   6      297.45      295.07     36.54 o 
  -9   1   6       11.41       10.51      6.18 o 
  -8   1   6      680.89      692.05     30.98 o 
  -7   1   6        4.17       -4.41      5.31 o 
  -6   1   6       40.91       46.36      4.66 o 
  -4   1   6       95.31      110.72      3.20 o 
  -3   1   6     1552.73     1434.36     16.55 o 
  -2   1   6    21756.46    23161.44    446.11 o 
  -1   1   6     3725.98     3504.97     37.92 o 
   0   1   6     9353.27     9724.79    109.87 o 
   1   1   6     1566.45     1458.85     15.15 o 
   2   1   6       44.25       48.58      2.30 o 
   3   1   6      644.03      574.43      6.64 o 
   4   1   6      316.20      328.86      5.73 o 
   5   1   6      455.91      459.23      8.66 o 
   6   1   6      223.48      226.42      6.74 o 
   7   1   6       87.71       95.11      5.90 o 
   8   1   6      338.64      354.28     18.44 o 
   9   1   6       70.10       62.78     13.53 o 
  10   1   6       48.24       48.14     11.11 o 
 -10   2   6      110.10      127.85     24.20 o 
  -9   2   6        0.02        7.29      7.42 o 
  -8   2   6      107.91      117.95      9.06 o 
  -7   2   6      131.42      131.39     13.92 o 
  -6   2   6      260.91      259.78      9.59 o 
  -5   2   6        9.87       18.40      2.38 o 
  -4   2   6      871.27      772.19     14.00 o 
  -3   2   6      402.19      414.47      9.09 o 
  -2   2   6       98.54      101.22      4.33 o 
  -1   2   6     1715.80     1630.97     20.78 o 
   0   2   6      102.57      109.99      2.63 o 
   1   2   6      329.75      371.45     10.91 o 
   2   2   6      234.61      229.33      4.61 o 
   3   2   6      162.86      174.90      3.95 o 
   4   2   6       83.79      190.44     19.26 o 
   5   2   6      158.21      162.23      4.70 o 
   6   2   6       43.45       54.00      3.82 o 
   7   2   6        0.05       -0.72      5.44 o 
   8   2   6       90.14       87.74      7.80 o 
   9   2   6        6.71       11.40      6.43 o 
  10   2   6       48.44       52.17     15.46 o 
  -9   3   6       14.51       19.77     11.83 o 
  -8   3   6        0.46       -4.12      7.73 o 
  -7   3   6       87.88       84.40     10.37 o 
  -5   3   6      197.77      230.64     10.14 o 
  -4   3   6        0.08        4.82      3.65 o 
  -3   3   6        9.19        9.70      2.73 o 
  -2   3   6        3.05        4.62      1.86 o 
  -1   3   6       17.61       17.97      2.38 o 
   0   3   6       54.99       70.61      3.35 o 
   1   3   6       11.55       13.21      3.21 o 
   2   3   6      145.96      145.45      7.82 o 
   3   3   6        7.14       12.63      3.21 o 
   4   3   6        1.35       -0.04      2.75 o 
   5   3   6      169.55      171.36      8.02 o 
   6   3   6       12.33       25.02      4.62 o 
   7   3   6        4.20        6.43      5.57 o 
   8   3   6        8.80        9.04      6.10 o 
   9   3   6        8.75        9.63     15.94 o 
  -8   4   6        3.17        8.49     11.69 o 
  -7   4   6        5.07        8.12     10.81 o 
  -6   4   6        5.34        7.92     16.43 o 
  -5   4   6        4.96        6.50      9.66 o 
  -4   4   6       11.65        0.53      5.96 o 
  -3   4   6      139.22      135.93     21.75 o 
  -2   4   6       74.56       72.69      4.81 o 
  -1   4   6      133.78      149.61      7.17 o 
   0   4   6      269.31      296.76     10.74 o 
   1   4   6      447.55      459.97     12.94 o 
   2   4   6       19.08       22.16      2.72 o 
   3   4   6        2.29       -3.05      3.05 o 
   4   4   6       44.72       51.24      6.38 o 
   5   4   6      588.76      638.50     33.19 o 
   6   4   6        2.70       11.13      8.55 o 
   7   4   6        2.71      -10.63     10.63 o 
   8   4   6       25.50       18.87     13.17 o 
  -6   5   6        0.01       14.75     14.98 o 
  -5   5   6        2.81        2.20      9.07 o 
  -4   5   6       35.59       20.58      9.80 o 
  -3   5   6      144.54      125.23     25.14 o 
  -2   5   6       11.27       10.63      8.70 o 
  -1   5   6      350.75      357.03     32.90 o 
   0   5   6       86.13       82.16     12.57 o 
   1   5   6        0.61       19.00      7.78 o 
   2   5   6        4.73       -5.38     14.01 o 
   3   5   6      109.13       76.37     17.40 o 
   4   5   6        4.52      -11.60     11.60 o 
   5   5   6       12.05      -10.63     10.63 o 
   6   5   6        3.42       10.63     13.53 o 
  -2   6   6      107.94       89.90     34.80 o 
  -1   6   6       96.90      108.26     41.56 o 
   0   6   6       26.35       11.37     11.38 o 
   1   6   6       62.46       73.68     23.39 o 
   2   6   6       55.70       82.15     33.83 o 
 -11   1   7      119.77      163.25     74.45 o 
 -10   1   7       13.20       17.35      8.31 o 
  -9   1   7      122.56      135.47     11.98 o 
  -8   1   7       35.65       42.40      8.36 o 
  -7   1   7       60.02       54.33      9.84 o 
  -6   1   7        0.02       15.61      5.89 o 
  -5   1   7      119.13      133.29      4.25 o 
  -4   1   7      891.54      908.28     11.59 o 
  -3   1   7      355.12      382.34      6.13 o 
  -2   1   7     2126.07     1978.51     23.20 o 
  -1   1   7      550.63      513.13      6.45 o 
   0   1   7      471.56      438.91      5.92 o 
   1   1   7      600.67      526.89      6.69 o 
   2   1   7     1116.27     1068.54     10.60 o 
   3   1   7        0.89        3.44      1.27 o 
   4   1   7      557.81      625.18      9.12 o 
   5   1   7        0.29        1.42      2.03 o 
   6   1   7       83.01       96.22      4.58 o 
   7   1   7      236.77      225.50     12.01 o 
   8   1   7       39.47       30.39      5.60 o 
   9   1   7      130.43      160.88     14.00 o 
  10   1   7        3.19        6.76      7.52 o 
 -10   2   7       11.50       19.26     15.94 o 
  -9   2   7      198.33      210.69     24.50 o 
  -8   2   7       17.04       12.25      5.25 o 
  -7   2   7      215.74      224.99      9.89 o 
  -6   2   7      158.23      166.27      7.74 o 
  -5   2   7      362.14      357.61      9.60 o 
  -4   2   7     4132.17     4124.83     66.22 o 
  -3   2   7      297.85      227.81      4.76 o 
  -2   2   7      762.74      815.13     22.16 o 
  -1   2   7      115.49      114.20      3.05 o 
   0   2   7      203.67      203.44      3.83 o 
   1   2   7      859.42      795.76     10.43 o 
   2   2   7      308.47      338.10      5.32 o 
   3   2   7     1058.22     1143.43     16.15 o 
   4   2   7        9.44       35.72      5.02 o 
   5   2   7       94.19      161.90      8.23 o 
   6   2   7      149.13      130.78      5.80 o 
   7   2   7       14.42       13.95      4.07 o 
   8   2   7        8.83       15.14      8.05 o 
   9   2   7       29.89       32.35      8.52 o 
  10   2   7        3.87       18.55     15.94 o 
  -9   3   7        6.53        3.89     16.91 o 
  -8   3   7       27.34       19.86      8.33 o 
  -7   3   7       83.02       91.45     10.63 o 
  -6   3   7      488.02      513.05     23.43 o 
  -5   3   7       97.07       89.22      5.69 o 
  -4   3   7        7.94        9.09      3.20 o 
  -3   3   7      436.24      436.68     10.90 o 
  -2   3   7      175.11      151.81      6.28 o 
  -1   3   7      178.20      210.00      5.86 o 
   0   3   7     1201.02     1277.61     28.38 o 
   1   3   7     1247.87     1313.46     25.87 o 
   2   3   7       19.77       25.72      3.24 o 
   3   3   7      212.97      192.71      5.43 o 
   4   3   7        7.58        3.57      2.90 o 
   5   3   7        0.53        4.24      3.57 o 
   6   3   7      301.90      304.78     15.85 o 
   7   3   7       50.55       52.94      6.83 o 
   8   3   7       90.59      102.93     12.50 o 
   9   3   7      192.04      215.89     38.52 o 
  -8   4   7       44.21       53.68     22.56 o 
  -7   4   7        0.67       17.01     10.81 o 
  -6   4   7        0.16        8.77      7.12 o 
  -5   4   7       28.17       46.78      8.73 o 
  -4   4   7       97.70      115.33     10.94 o 
  -3   4   7       49.52       45.18      5.96 o 
  -2   4   7      263.46      262.60     10.36 o 
  -1   4   7      564.33      575.21     20.92 o 
   0   4   7      577.23      619.25     28.27 o 
   1   4   7        0.13        9.07      6.74 o 
   2   4   7       29.04       28.57      3.19 o 
   3   4   7        5.04        4.84      3.25 o 
   4   4   7      273.73      275.30     14.22 o 
   5   4   7       97.48      103.83     11.98 o 
   6   4   7      123.04      125.18     19.15 o 
   7   4   7       22.56       23.53     18.36 o 
   8   4   7        0.03        7.73     11.24 o 
  -6   5   7       23.10        4.92     11.60 o 
  -5   5   7        2.63       12.89      9.07 o 
  -4   5   7       26.15       13.21      8.64 o 
  -3   5   7       43.99       46.60     28.03 o 
  -2   5   7      258.34      257.28     28.05 o 
  -1   5   7      294.41      292.14     27.09 o 
   0   5   7       38.29       24.16      7.73 o 
   1   5   7       91.78      104.96     11.26 o 
   2   5   7      249.68      250.56     20.20 o 
   3   5   7       18.08        1.93      8.70 o 
   4   5   7      143.23      103.44     23.20 o 
   5   5   7       34.46       33.82     15.46 o 
   6   5   7        7.95       -1.93     13.53 o 
  -2   6   7       56.83       53.16     23.19 o 
  -1   6   7       10.65        5.80     11.60 o 
   0   6   7       16.57        8.40      9.89 o 
   1   6   7       57.16       73.21     30.93 o 
   2   6   7        2.48        7.73     15.46 o 
 -11   0   8       94.94      111.30     52.57 o 
 -10   0   8      233.55      238.87     46.42 o 
  -9   0   8       38.16       34.79     11.60 o 
  -8   0   8       17.58       14.50      6.76 o 
  -7   0   8        2.47        9.66      7.73 o 
  -6   0   8      261.72      232.23     16.45 o 
  -5   0   8      295.95      263.58      9.20 o 
  -4   0   8     1000.33      977.85     17.74 o 
  -3   0   8      370.17      402.75     10.66 o 
  -2   0   8      604.09      551.11     20.92 o 
  -1   0   8     1222.25     1351.46     66.34 o 
   0   0   8     1795.40     1795.04     57.55 o 
   1   0   8     7841.72     7285.75     96.84 o 
   2   0   8     2917.26     2824.93     37.02 o 
   3   0   8      622.37      649.41     10.93 o 
   4   0   8     2914.31     2860.81     40.59 o 
   5   0   8      651.55      740.08     31.04 o 
   6   0   8        0.38       -3.07      3.71 o 
   7   0   8       94.64       86.95     10.15 o 
   8   0   8     1855.78     1994.06    121.71 o 
   9   0   8      356.72      355.10     36.77 o 
  10   0   8       24.23       18.36     12.56 o 
  11   0   8      169.27      173.06     77.34 o 
 -10   1   8       35.23       42.50      9.59 o 
  -9   1   8        0.01       -6.31      6.31 o 
  -8   1   8        9.40        6.56      6.20 o 
  -7   1   8       12.25       18.25      4.50 o 
  -6   1   8        0.20        0.39      3.22 o 
  -5   1   8        7.82        8.82      2.51 o 
  -4   1   8     2986.19     2918.28     34.30 o 
  -3   1   8     1002.93      962.53     12.75 o 
  -2   1   8      499.33      492.03      8.13 o 
  -1   1   8      606.77      511.75      6.20 o 
   0   1   8      145.85      129.77      2.43 o 
   1   1   8       66.32       79.19      2.09 o 
   2   1   8     1061.50     1001.78     13.92 o 
   3   1   8       43.17       36.20      1.54 o 
   4   1   8     2291.08     2437.92     25.20 o 
   5   1   8       44.87       61.67      3.11 o 
   6   1   8       17.87       17.31      3.33 o 
   7   1   8      185.85      182.86      8.70 o 
   8   1   8      235.21      254.86     14.36 o 
   9   1   8       73.25       73.47      8.88 o 
  10   1   8        0.91        5.80      8.20 o 
 -10   2   8        0.35       -3.30     16.43 o 
  -9   2   8        0.08        3.87     15.46 o 
  -8   2   8      213.83      184.95     13.78 o 
  -7   2   8       33.56       22.21      4.19 o 
  -6   2   8        0.38        4.50      3.35 o 
  -5   2   8     1436.26     1446.90     30.59 o 
  -4   2   8     1787.04     1683.49     30.62 o 
  -3   2   8     2772.30     2720.52     35.97 o 
  -2   2   8     4213.56     3985.05     43.35 o 
  -1   2   8        7.18        3.31      1.18 o 
   0   2   8      251.91      259.03      4.50 o 
   1   2   8       52.19       58.67      2.24 o 
   2   2   8     1222.40     1252.13     15.33 o 
   3   2   8        4.67       14.87      4.71 o 
   4   2   8      321.95      327.16      6.32 o 
   5   2   8       22.86       35.78      3.07 o 
   6   2   8      407.63      419.60     13.51 o 
   7   2   8       42.31       37.89      5.25 o 
   8   2   8        6.34        4.14      4.66 o 
   9   2   8       15.70       12.84      7.15 o 
  10   2   8        0.07       -3.01     15.94 o 
  -9   3   8       75.27       78.03     20.37 o 
  -8   3   8       13.38        1.61      7.86 o 
  -7   3   8       21.92      -10.85     14.50 o 
  -6   3   8      186.03      185.63     11.59 o 
  -5   3   8       64.51       57.56      4.86 o 
  -4   3   8       15.02       14.76      3.81 o 
  -3   3   8      165.11      169.10      5.66 o 
  -2   3   8      307.78      304.50      9.54 o 
  -1   3   8        0.13        0.15      1.73 o 
   0   3   8       34.53       35.33      2.82 o 
   1   3   8       42.86       43.52      2.60 o 
   2   3   8      118.72      116.49      3.64 o 
   3   3   8      581.19      584.96     11.78 o 
   4   3   8       31.85       49.93      4.60 o 
   5   3   8       10.93       13.67      3.57 o 
   6   3   8       86.42       96.56      8.28 o 
   7   3   8      128.07      128.53     10.60 o 
   8   3   8        0.85        3.98      6.81 o 
   9   3   8       28.83        9.66     14.98 o 
  -8   4   8       36.50       55.83     24.08 o 
  -7   4   8       50.11       77.81     16.42 o 
  -6   4   8      140.53      148.62     25.18 o 
  -5   4   8       84.92       66.34      9.59 o 
  -4   4   8        1.49        1.63      8.27 o 
  -3   4   8      225.48      242.18     16.93 o 
  -2   4   8      108.64       98.84      5.94 o 
  -1   4   8       40.13       38.09      6.74 o 
   0   4   8      269.94      272.71     19.87 o 
   1   4   8        7.82        6.87      2.39 o 
   2   4   8       29.34       23.41      3.91 o 
   3   4   8       40.69       43.50      9.07 o 
   4   4   8      129.08      133.64      9.85 o 
   5   4   8      163.45      175.57     15.34 o 
   6   4   8       22.09       24.15      8.28 o 
   7   4   8       51.54       73.94     15.06 o 
   8   4   8      107.51      130.41     48.29 o 
  -6   5   8        0.25       -9.89      9.89 o 
  -5   5   8       60.04       43.97     26.09 o 
  -4   5   8       44.39       53.06     11.53 o 
  -3   5   8        6.80        2.62      6.96 o 
  -2   5   8       77.40       44.46     11.60 o 
  -1   5   8       96.09       84.10     12.57 o 
   0   5   8      464.59      545.93     47.43 o 
   1   5   8        0.27       -5.47      5.47 o 
   2   5   8      303.53      317.66     24.33 o 
   3   5   8      164.06      153.45     22.84 o 
   4   5   8       32.61       18.36     12.56 o 
   5   5   8       19.04       25.12     13.53 o 
   6   5   8        1.04        0.00     12.56 o 
  -2   6   8        0.78       -4.83     12.56 o 
  -1   6   8       13.97       16.43     12.56 o 
   0   6   8       31.63       37.06     15.54 o 
   1   6   8       76.43      100.32     33.66 o 
   2   6   8      141.97       95.71     68.64 o 
 -10   1   9       34.24       28.29      9.04 o 
  -9   1   9      763.89      873.76     55.62 o 
  -8   1   9        8.53        1.51      6.83 o 
  -7   1   9        1.03       11.49      3.69 o 
  -6   1   9        1.66        8.73      3.25 o 
  -5   1   9      469.97      513.94     10.82 o 
  -4   1   9      174.66      206.25      5.80 o 
  -3   1   9       52.82       72.45      4.05 o 
  -2   1   9     1069.13      984.49     12.71 o 
  -1   1   9      260.90      248.55      3.57 o 
   0   1   9      166.31      143.14      3.39 o 
   1   1   9      224.09      233.44      4.33 o 
   2   1   9       39.41       31.78      1.32 o 
   3   1   9      288.74      279.98      4.19 o 
   4   1   9        4.89        9.44      1.45 o 
   5   1   9        0.74        5.14      2.03 o 
   6   1   9      235.67      230.05      9.48 o 
   7   1   9      673.90      653.49     29.66 o 
   8   1   9      244.35      234.22     12.76 o 
   9   1   9       83.78       84.85     14.98 o 
  10   1   9       15.82       32.37     10.25 o 
 -10   2   9        1.89        0.86     14.01 o 
  -9   2   9       11.68       12.31      6.99 o 
  -8   2   9       91.59       81.08      9.09 o 
  -7   2   9      223.11      210.78      9.98 o 
  -6   2   9       79.19       91.33      5.91 o 
  -5   2   9      462.86      446.13     18.86 o 
  -4   2   9     1247.21     1175.45     19.38 o 
  -3   2   9     8053.06     8244.74     97.95 o 
  -2   2   9       12.87        9.05      2.19 o 
  -1   2   9      393.63      366.74      9.37 o 
   0   2   9      491.96      481.14      7.37 o 
   1   2   9       28.50       43.51      2.65 o 
   2   2   9      305.85      299.47      7.75 o 
   3   2   9       79.81       83.37      3.22 o 
   4   2   9        1.91       -0.41      1.64 o 
   5   2   9        1.03       15.61      2.34 o 
   6   2   9      156.28      152.37      6.84 o 
   7   2   9      484.59      521.41     20.15 o 
   8   2   9      127.23      130.21     13.83 o 
   9   2   9        6.94        5.80      7.52 o 
  10   2   9        0.53       -6.49      8.36 o 
  -9   3   9        4.42       15.60     12.56 o 
  -8   3   9        2.04        1.81      7.46 o 
  -7   3   9      192.30      158.89     16.52 o 
  -6   3   9      336.25      358.08     19.35 o 
  -5   3   9      128.22      122.66     17.58 o 
  -4   3   9      367.38      386.50     14.15 o 
  -2   3   9      627.45      655.86     28.69 o 
  -1   3   9      980.94     1013.09     20.34 o 
   0   3   9      140.52      134.95      3.92 o 
   1   3   9      456.43      518.38     12.01 o 
   2   3   9      914.80      955.35     16.96 o 
   3   3   9       83.26       88.17      4.11 o 
   4   3   9     1038.10     1067.24     29.61 o 
   5   3   9      162.85      172.58      8.70 o 
   6   3   9      185.86      185.06     11.08 o 
   7   3   9       80.91       95.81      8.45 o 
   8   3   9       56.03       55.50     13.57 o 
   9   3   9      125.33      137.55     25.57 o 
  -8   4   9       26.09       31.12     14.86 o 
  -7   4   9       32.46       37.37     12.10 o 
  -6   4   9        7.88        0.32      7.78 o 
  -5   4   9        0.53       25.94     28.02 o 
  -4   4   9      334.88      328.96     18.83 o 
  -3   4   9      406.77      399.28     17.77 o 
  -2   4   9      175.72      161.82     24.66 o 
  -1   4   9       14.05        9.04      4.02 o 
   0   4   9       18.45       20.75      3.41 o 
   1   4   9        0.39       -1.64      2.81 o 
   2   4   9       13.32       12.26      4.10 o 
   3   4   9        6.44        9.54      5.66 o 
   4   4   9       37.74       29.89      5.30 o 
   5   4   9       54.41       47.56      8.03 o 
   6   4   9       54.84       56.50     16.07 o 
   7   4   9       11.80       31.81     14.01 o 
   8   4   9        1.57       -0.97     26.09 o 
  -6   5   9       13.22        5.18     13.05 o 
  -5   5   9       67.62       75.14     18.93 o 
  -4   5   9       42.93       36.05     10.18 o 
  -3   5   9       39.00       45.93     10.07 o 
  -2   5   9       39.10       28.99      9.66 o 
  -1   5   9       78.15       74.43     13.53 o 
   0   5   9        0.11        3.87      7.73 o 
   1   5   9       80.65       66.39     10.37 o 
   2   5   9      173.02      196.29     22.89 o 
   3   5   9       16.02       12.99      9.05 o 
   4   5   9       23.00       20.29     11.60 o 
   5   5   9        3.34        5.80     11.60 o 
   6   5   9        4.76       17.39     28.99 o 
  -2   6   9        9.53       -9.66     19.33 o 
  -1   6   9       38.17        4.83     15.46 o 
   0   6   9       29.84       -0.78     41.07 o 
   1   6   9       90.98       82.45     49.29 o 
 -11   0  10        0.03      -10.23     26.09 o 
 -10   0  10       86.74       89.14     26.58 o 
  -9   0  10      315.99      326.26     34.61 o 
  -8   0  10      418.76      469.12     32.73 o 
  -7   0  10      466.48      468.55     27.77 o 
  -6   0  10     1667.02     1622.33     51.34 o 
  -5   0  10       58.64       43.02      4.10 o 
  -4   0  10      427.57      392.31     14.05 o 
  -3   0  10     1600.04     1468.99     38.19 o 
  -2   0  10      507.99      477.14     15.05 o 
  -1   0  10     2000.48     1824.49     30.15 o 
   0   0  10     2286.32     2244.12     57.89 o 
   1   0  10     2716.36     2476.22     37.64 o 
   2   0  10     3874.77     3602.77     46.72 o 
   3   0  10      206.40      229.40      4.79 o 
   4   0  10       12.99       16.11      2.90 o 
   5   0  10      671.88      685.45     17.94 o 
   6   0  10       10.75       12.56      4.22 o 
   7   0  10       17.52       13.53      5.80 o 
   8   0  10        2.86       14.49      7.73 o 
   9   0  10       17.93       22.23      9.66 o 
  10   0  10      399.11      557.34    102.57 o 
 -10   1  10      297.39      321.91     39.95 o 
  -9   1  10        7.28       16.22      6.56 o 
  -8   1  10      430.12      426.51     23.13 o 
  -7   1  10       22.06       34.84      6.16 o 
  -6   1  10        0.27        4.28      3.46 o 
  -5   1  10       32.53       30.55      2.84 o 
  -4   1  10      455.53      401.05      8.67 o 
  -3   1  10       46.99       45.74      1.95 o 
  -2   1  10       24.15       24.05      1.45 o 
  -1   1  10       67.33       56.84      1.54 o 
   0   1  10      714.83      701.79      9.00 o 
   1   1  10       59.08       50.56      2.57 o 
   2   1  10       61.93       52.03      1.54 o 
   3   1  10      515.79      559.56      8.82 o 
   4   1  10      953.90      907.53     10.50 o 
   5   1  10      358.62      393.52      7.76 o 
   6   1  10      759.99      780.09     23.95 o 
   7   1  10      131.16      121.55      6.86 o 
   8   1  10       70.65       63.30      8.09 o 
   9   1  10       55.76       42.25     17.88 o 
  10   1  10       46.13       59.91     14.00 o 
 -10   2  10       26.97       20.58     11.60 o 
  -9   2  10        1.94        1.47      6.76 o 
  -8   2  10       49.95       37.02      6.99 o 
  -7   2  10      281.75      298.62     12.95 o 
  -6   2  10        3.13        3.82      3.35 o 
  -5   2  10      214.32      217.84      9.99 o 
  -4   2  10        4.11       -0.47      1.93 o 
  -3   2  10       15.28       15.69      2.19 o 
  -2   2  10      164.53      157.23      3.35 o 
  -1   2  10     1469.87     1466.73     18.87 o 
   0   2  10     1780.90     1895.91     26.49 o 
   1   2  10      264.53      327.53      9.83 o 
   2   2  10      307.03      289.63      5.70 o 
   3   2  10       56.65       52.19      2.24 o 
   4   2  10      461.03      478.25      8.64 o 
   5   2  10      116.71      111.32      4.49 o 
   6   2  10      111.05       91.78      6.56 o 
   7   2  10      261.59      227.21     11.10 o 
   8   2  10       84.22       71.17      8.14 o 
   9   2  10       10.43        9.74      6.78 o 
  10   2  10       64.97       59.35     17.42 o 
  -9   3  10       19.77        1.48     13.53 o 
  -8   3  10      107.09       96.45     16.74 o 
  -7   3  10      248.42      235.08     29.02 o 
  -6   3  10       12.18       15.98     13.56 o 
  -5   3  10      448.54      461.37     27.95 o 
  -4   3  10      293.46      307.51     11.94 o 
  -3   3  10        4.71        0.61      4.18 o 
  -2   3  10        0.15        3.13      1.77 o 
  -1   3  10       20.45       25.07      1.80 o 
   0   3  10        7.35       12.50      2.00 o 
   1   3  10       10.12       15.92      2.51 o 
   2   3  10      308.99      309.06      6.70 o 
   3   3  10       36.89       29.99      3.25 o 
   4   3  10        5.56       -0.14      2.81 o 
   6   3  10       46.48       93.51      9.24 o 
   7   3  10      111.61      131.79     10.68 o 
   8   3  10       18.56        4.67      6.51 o 
   9   3  10       27.92       11.60      8.52 o 
  -8   4  10       16.16        2.90     10.37 o 
  -7   4  10       74.74       58.99     17.40 o 
  -6   4  10        0.66        4.51      7.78 o 
  -5   4  10        2.75        7.69      6.82 o 
  -4   4  10       46.62       51.83      6.78 o 
  -3   4  10        0.75       -4.32      4.90 o 
  -2   4  10     1074.35     1103.70     41.14 o 
  -1   4  10       67.24       70.18      5.38 o 
   0   4  10      420.82      459.56     20.15 o 
   1   4  10        6.30       10.42      2.88 o 
   2   4  10        0.25        6.43      5.26 o 
   3   4  10       62.13       62.68     14.32 o 
   4   4  10       10.61        2.36      5.34 o 
   5   4  10       48.97       40.76     14.99 o 
   6   4  10        8.25       10.12      7.60 o 
   7   4  10       50.43       56.20     13.74 o 
   8   4  10       61.15      117.91     76.35 o 
  -6   5  10       75.78       79.57     31.34 o 
  -5   5  10       23.57       29.38     11.26 o 
  -4   5  10       19.37       11.60      8.64 o 
  -3   5  10       10.03        3.40      7.66 o 
  -2   5  10       16.46       13.53      8.70 o 
  -1   5  10      154.95      143.09     18.37 o 
   0   5  10       59.67       57.02      9.66 o 
   1   5  10        2.80       11.72      7.46 o 
   2   5  10      125.40      140.79     19.14 o 
   3   5  10       13.96        9.84     28.02 o 
   4   5  10        8.14        4.83     11.60 o 
   5   5  10       36.73       20.29     13.53 o 
   6   5  10       30.79        7.73     25.13 o 
  -1   6  10        1.50       52.18     27.06 o 
   0   6  10       53.06       29.30     52.19 o 
   1   6  10        5.80       17.39     19.33 o 
 -10   1  11      177.38      182.65     30.57 o 
  -9   1  11       60.97       51.14      8.92 o 
  -8   1  11       16.89       18.09      5.90 o 
  -7   1  11       49.13       49.76      5.66 o 
  -5   1  11      444.68      465.93     11.48 o 
  -4   1  11       15.41       22.40      2.46 o 
  -3   1  11        0.12       -0.13      1.54 o 
  -2   1  11       16.71       13.21      1.54 o 
  -1   1  11     1863.15     1875.71     20.48 o 
   0   1  11       61.23       43.48      1.96 o 
   1   1  11     3440.88     3267.62     36.16 o 
   2   1  11       59.07       54.02      1.58 o 
   3   1  11     1974.83     2109.71     19.75 o 
   4   1  11      717.79      758.95     11.28 o 
   5   1  11      264.04      276.91     14.25 o 
   6   1  11      171.72      169.66      6.78 o 
   7   1  11       14.11       14.61      4.24 o 
   8   1  11       70.60       69.18      6.78 o 
   9   1  11       62.57       59.86      9.89 o 
  10   1  11       18.37       14.07      9.06 o 
 -10   2  11       37.76       22.26     11.26 o 
  -9   2  11       38.68       30.11      8.79 o 
  -8   2  11        8.11       -0.60      7.60 o 
  -7   2  11       83.19       82.27      8.71 o 
  -6   2  11       34.96       37.41      4.31 o 
  -5   2  11       41.13       36.30      3.13 o 
  -4   2  11      134.61      128.52      3.93 o 
  -3   2  11      441.62      444.06      8.72 o 
  -2   2  11      919.81      943.58     13.04 o 
  -1   2  11     1738.14     1794.17     32.18 o 
   0   2  11     1030.75     1087.81     18.97 o 
   1   2  11       91.53      142.74      6.70 o 
   2   2  11     2306.51     2372.21     26.07 o 
   3   2  11      101.76      124.23      3.46 o 
   4   2  11      129.28      124.90      4.61 o 
   5   2  11      350.67      344.87      9.76 o 
   6   2  11      127.61      127.33      5.68 o 
   7   2  11      143.01      135.85     11.28 o 
   8   2  11       47.40       40.48      6.61 o 
   9   2  11       60.90       50.13      9.55 o 
  10   2  11       39.95       32.54     12.52 o 
  -9   3  11        2.86        1.50     10.44 o 
  -8   3  11        0.10       -6.00     15.94 o 
  -7   3  11      125.56      115.61     11.89 o 
  -6   3  11     1083.50     1064.98     47.52 o 
  -5   3  11     1751.44     1747.25     60.73 o 
  -4   3  11       69.28       66.20      6.04 o 
  -3   3  11      659.47      642.95     20.67 o 
  -2   3  11        1.61        0.42      1.79 o 
  -1   3  11        9.03       17.45      1.94 o 
   0   3  11      136.77      136.97      4.28 o 
   1   3  11      358.33      336.72      7.94 o 
   2   3  11        8.03       11.18      2.10 o 
   3   3  11       63.94       55.24      4.88 o 
   4   3  11       62.31       70.83      4.74 o 
   5   3  11       55.11       54.90      5.12 o 
   6   3  11       21.70       24.89     10.30 o 
   7   3  11       84.17       76.76      8.58 o 
   8   3  11      313.01      369.25     45.07 o 
   9   3  11       59.04       48.00     14.69 o 
  -8   4  11        1.75       16.41     16.43 o 
  -7   4  11      126.70      131.02     24.48 o 
  -6   4  11       59.77       44.26     13.05 o 
  -5   4  11        6.36       12.76      6.99 o 
  -4   4  11       11.24        9.95      5.99 o 
  -3   4  11      107.26      109.27      8.91 o 
  -2   4  11      771.08      761.96     29.72 o 
  -1   4  11      237.91      234.10     10.04 o 
   0   4  11      266.89      265.65      9.68 o 
   1   4  11       37.18       39.92      5.30 o 
   2   4  11      160.09      150.97      6.94 o 
   3   4  11       51.69       39.47      7.94 o 
   4   4  11      296.89      291.25     17.33 o 
   5   4  11       22.44       16.04      6.74 o 
   6   4  11      162.62      165.61     21.73 o 
   7   4  11       19.17       10.15      9.59 o 
   8   4  11       25.01       25.13     28.02 o 
  -6   5  11       38.66       46.11     21.32 o 
  -5   5  11        0.04      -12.56     15.94 o 
  -4   5  11        8.26       -4.48      7.58 o 
  -3   5  11       66.17       82.39     15.46 o 
  -2   5  11      170.83      183.07     25.75 o 
  -1   5  11        1.60       -7.73      7.73 o 
   0   5  11      129.44      136.31     18.37 o 
   1   5  11      183.54      196.29     27.07 o 
   2   5  11        0.03        0.40      7.15 o 
   3   5  11       54.68       60.75     13.41 o 
   4   5  11      265.43      329.80     62.87 o 
   5   5  11       14.63        9.66     11.60 o 
   6   5  11       15.26      -18.36     25.12 o 
  -1   6  11      113.65      104.40     69.60 o 
 -10   0  12     1044.78     1271.64    199.23 o 
  -9   0  12       94.17       86.33     13.53 o 
  -8   0  12       36.59       34.16     10.63 o 
  -7   0  12       53.86       48.79      8.76 o 
  -6   0  12     1572.81     1611.67     71.41 o 
  -5   0  12       12.87       13.79      3.71 o 
  -4   0  12      784.92      801.65     19.43 o 
  -3   0  12       94.79      125.89      4.83 o 
  -2   0  12     4229.08     4110.01     75.65 o 
  -1   0  12     1262.25     1113.62     17.55 o 
   1   0  12     1052.39     1018.23     21.48 o 
   2   0  12     1569.20     1515.24     22.13 o 
   3   0  12     1881.42     2008.18     28.41 o 
   4   0  12      302.36      312.49     15.97 o 
   5   0  12     1224.17     1177.59     28.67 o 
   6   0  12      283.08      277.81     12.64 o 
   7   0  12      161.92      153.44     11.15 o 
   8   0  12      235.31      248.57     20.31 o 
   9   0  12        9.98        7.73      9.66 o 
  10   0  12        0.27       10.63     12.56 o 
 -10   1  12       25.99       29.36     12.16 o 
  -9   1  12       95.26      109.29     13.53 o 
  -8   1  12        1.45        5.78      5.47 o 
  -7   1  12        6.67       -0.66      4.25 o 
  -6   1  12       37.31       47.94     10.57 o 
  -5   1  12      294.30      264.82     10.02 o 
  -4   1  12     1146.52     1156.58     20.49 o 
  -3   1  12       16.50       20.29      1.84 o 
  -2   1  12       54.96       50.36      1.98 o 
  -1   1  12     1886.09     1862.79     20.20 o 
   0   1  12      206.07      191.90      5.45 o 
   2   1  12       34.96       32.06      1.95 o 
   3   1  12        6.97        7.04      1.27 o 
   4   1  12       50.39       64.81      3.49 o 
   5   1  12      141.40      156.93      6.22 o 
   6   1  12      511.98      522.40     15.78 o 
   7   1  12      255.18      259.95     11.08 o 
   8   1  12      343.67      349.37     20.54 o 
   9   1  12        7.88        7.04     18.36 o 
  10   1  12      131.12      127.39     24.20 o 
 -10   2  12        5.26        9.29     14.49 o 
  -9   2  12        0.69       -4.75      7.52 o 
  -8   2  12        0.06        2.66      5.35 o 
  -7   2  12        0.00        2.71      4.50 o 
  -6   2  12        0.49        4.61      2.97 o 
  -5   2  12       43.12       56.29      3.47 o 
  -4   2  12      103.62       97.71     16.39 o 
  -3   2  12     1792.68     1782.85     29.08 o 
  -2   2  12      257.74      305.22      9.04 o 
  -1   2  12      277.62      298.26      6.85 o 
   0   2  12      297.03      289.78      7.69 o 
   1   2  12      520.47      577.27      8.38 o 
   2   2  12      574.55      546.90      7.74 o 
   3   2  12       88.36       96.42      3.16 o 
   4   2  12        5.26        5.21      2.13 o 
   5   2  12        0.73        1.50      3.22 o 
   6   2  12      272.49      245.69     12.15 o 
   7   2  12       15.87       21.23      4.80 o 
   8   2  12        5.36        3.95      5.24 o 
   9   2  12      168.42      201.37     25.79 o 
  10   2  12        0.01        8.70      9.21 o 
  -9   3  12       37.27       39.18     16.39 o 
  -8   3  12        4.01        3.07     10.18 o 
  -7   3  12       38.95       32.22      7.14 o 
  -6   3  12      474.67      455.01     22.16 o 
  -5   3  12       11.09       11.55     11.83 o 
  -4   3  12       41.01       59.23      7.36 o 
  -3   3  12      834.72      812.04     25.73 o 
  -2   3  12       62.34       62.10      5.02 o 
  -1   3  12      175.82      179.48      5.07 o 
   0   3  12        1.72       13.68      2.14 o 
   1   3  12      256.67      252.83      8.38 o 
   2   3  12      106.86      123.21      4.61 o 
   3   3  12      113.04      118.37      4.59 o 
   4   3  12       57.33      118.68     21.48 o 
   5   3  12        4.65        6.61      4.50 o 
   6   3  12        3.93       18.37      6.09 o 
   7   3  12        9.05        9.58      5.90 o 
   8   3  12      111.99      117.24     19.30 o 
   9   3  12       45.61       31.10     10.59 o 
  -8   4  12        6.86       -1.67     15.94 o 
  -7   4  12       93.65      112.91     26.26 o 
  -6   4  12        9.34       18.65     10.15 o 
  -5   4  12        0.10        0.66      6.99 o 
  -4   4  12      218.23      226.61     20.81 o 
  -3   4  12      617.92      622.38     32.07 o 
  -2   4  12      266.72      243.85     11.47 o 
  -1   4  12      101.61       95.64      5.91 o 
   0   4  12      252.87      245.80     10.10 o 
   1   4  12        7.45        9.75      4.35 o 
   2   4  12       32.45       37.11      4.16 o 
   3   4  12       95.14       98.32      7.37 o 
   4   4  12      157.99      171.11     11.48 o 
   5   4  12       10.70        6.42      7.09 o 
   6   4  12        7.05        9.51     13.02 o 
   7   4  12        8.00       -0.03     18.36 o 
  -6   5  12        5.42        2.33     18.84 o 
  -5   5  12        0.11       -4.44     11.26 o 
  -4   5  12       27.78       54.97     12.56 o 
  -3   5  12        0.06       -6.49     11.60 o 
  -2   5  12      172.23      163.67     32.39 o 
  -1   5  12       21.38        9.66      7.73 o 
   0   5  12       12.18       13.53     11.60 o 
   1   5  12       14.01        6.59      6.71 o 
   2   5  12        0.60        0.00      8.70 o 
   3   5  12      112.74      142.12     29.18 o 
   4   5  12       89.55      121.79     27.06 o 
   5   5  12       92.24       80.23     24.16 o 
 -10   1  13       47.35       47.22     11.08 o 
  -9   1  13       97.59       99.52     14.59 o 
  -8   1  13        0.06        5.43      8.29 o 
  -7   1  13       55.45       54.31      6.35 o 
  -6   1  13       65.08      100.95     11.06 o 
  -5   1  13      305.63      320.19      8.52 o 
  -4   1  13       68.04       65.48      3.00 o 
  -3   1  13      142.83      130.92      3.49 o 
  -2   1  13      169.73      164.13      3.17 o 
  -1   1  13       81.76       78.99      2.88 o 
   0   1  13      397.55      425.27      9.94 o 
   1   1  13      128.29      104.40      2.49 o 
   2   1  13      188.71      194.78      3.00 o 
   3   1  13     1189.65     1162.05     12.29 o 
   4   1  13      181.36      169.94      3.85 o 
   5   1  13       47.55       46.34      2.75 o 
   6   1  13      146.93      150.65      8.09 o 
   7   1  13       86.72       68.21      5.80 o 
   8   1  13        0.41       -2.64      4.84 o 
   9   1  13       11.16       11.87      6.93 o 
  10   1  13        1.19       21.74      9.57 o 
 -10   2  13        4.31       17.84     20.78 o 
  -9   2  13        6.49        5.96      7.07 o 
  -8   2  13        4.33       11.15      6.02 o 
  -7   2  13        3.29        4.46      4.39 o 
  -6   2  13        1.34       13.39      3.46 o 
  -5   2  13       40.43       39.02      4.24 o 
  -4   2  13       14.31       14.47      2.04 o 
  -3   2  13      468.57      423.36      8.96 o 
  -2   2  13      213.33      210.84      5.46 o 
  -1   2  13        4.11        4.64      1.67 o 
   0   2  13      110.10      131.98      4.47 o 
   1   2  13       74.52       67.45      2.37 o 
   2   2  13        7.85        8.93      1.84 o 
   3   2  13      492.62      478.47      8.50 o 
   4   2  13      409.48      391.73      7.95 o 
   5   2  13       13.47       20.61      2.75 o 
   6   2  13     1793.33     1799.21     50.87 o 
   7   2  13      241.22      263.26     12.56 o 
   8   2  13       76.14       58.68      7.68 o 
   9   2  13      139.51      149.65     19.90 o 
  10   2  13        4.70        0.30     10.87 o 
  -9   3  13        0.79       12.24     12.24 o 
  -8   3  13       30.53       11.92     21.26 o 
  -7   3  13      190.15      179.46     20.38 o 
  -6   3  13      110.69      102.14      7.94 o 
  -5   3  13      180.08      179.29     10.10 o 
  -4   3  13     2448.90     2417.42     70.25 o 
  -3   3  13      265.19      243.63      8.75 o 
  -2   3  13      152.34      148.88     13.96 o 
  -1   3  13      171.92      174.98      5.48 o 
   0   3  13      359.27      377.30     11.60 o 
   1   3  13      131.22      142.41      9.35 o 
   2   3  13        6.07        9.59      2.43 o 
   3   3  13      103.60       93.24      4.12 o 
   4   3  13      450.32      457.11     17.71 o 
   5   3  13        5.57        7.96      5.01 o 
   6   3  13      168.72      179.87     11.29 o 
   7   3  13      308.14      304.23     28.44 o 
   8   3  13       25.18       35.29      8.61 o 
   9   3  13       15.34       -7.72      7.72 o 
  -8   4  13      287.01      317.56    110.33 o 
  -7   4  13        3.26      -21.71     23.67 o 
  -6   4  13       47.57       39.70     11.15 o 
  -5   4  13        7.26       11.60      7.78 o 
  -4   4  13      286.37      288.01     17.09 o 
  -3   4  13       18.97       15.79      5.45 o 
  -2   4  13      268.25      239.00     17.77 o 
  -1   4  13       80.86       77.41      6.16 o 
   0   4  13       12.54        3.19      2.90 o 
   1   4  13      188.90      180.12     10.15 o 
   2   4  13       27.20       31.65      6.76 o 
   3   4  13        0.02        1.10      4.30 o 
   4   4  13        2.42       12.27      5.81 o 
   5   4  13        5.60        4.95      6.26 o 
   6   4  13      166.88      172.26     26.44 o 
   7   4  13      127.59      116.24     27.81 o 
  -5   5  13       33.57       27.06     17.39 o 
  -4   5  13      168.17      165.29     25.57 o 
  -3   5  13      201.86      201.50     33.41 o 
  -2   5  13        0.36        9.82     14.98 o 
  -1   5  13       42.22       46.39     11.60 o 
   0   5  13        8.38       -5.80      7.73 o 
   1   5  13      169.43      168.82     20.19 o 
   2   5  13      300.57      334.05     44.77 o 
   3   5  13       33.67       21.60     18.36 o 
   4   5  13       43.46       47.35     17.40 o 
   5   5  13       72.39       63.79     32.86 o 
 -10   0  14      172.93      134.89     32.39 o 
  -9   0  14      130.62      151.85     22.72 o 
  -8   0  14       10.97        3.42     16.43 o 
  -7   0  14        0.08        3.77      6.28 o 
  -6   0  14     1538.74     1566.18     62.16 o 
  -5   0  14       12.36       13.44      3.71 o 
  -4   0  14      759.14      751.73     18.19 o 
  -3   0  14        6.98        9.01      5.31 o 
  -2   0  14      212.61      234.36      8.71 o 
  -1   0  14      544.29      533.25     10.03 o 
   0   0  14     4612.97     5093.70    121.06 o 
   1   0  14       16.70       26.65      3.87 o 
   2   0  14      156.48      170.62      7.74 o 
   3   0  14     2592.02     2972.39     41.01 o 
   4   0  14     1544.00     1489.75     30.54 o 
   5   0  14      137.82      134.24      6.47 o 
   6   0  14        2.59        2.01      4.40 o 
   7   0  14      344.96      351.58     22.55 o 
   8   0  14       79.55       66.07     14.50 o 
   9   0  14       77.89       89.89     17.40 o 
  10   0  14      248.60      245.64     60.93 o 
 -10   1  14        5.50        6.86     10.46 o 
  -9   1  14       46.09       54.29      8.92 o 
  -8   1  14      186.68      186.77     11.13 o 
  -7   1  14       29.23       25.83      5.32 o 
  -6   1  14       40.70       45.11      4.32 o 
  -5   1  14       39.99       39.20      4.88 o 
  -4   1  14        3.59        0.39      2.20 o 
  -3   1  14      469.42      463.03      7.49 o 
  -2   1  14      528.42      496.62      7.44 o 
  -1   1  14      747.53      826.07     10.93 o 
   0   1  14       17.03       16.29      2.13 o 
   1   1  14      449.46      514.84      7.84 o 
   2   1  14      188.44      228.09      7.26 o 
   3   1  14      654.78      631.64      8.04 o 
   4   1  14      248.29      234.89      4.71 o 
   5   1  14      111.99      100.36      3.43 o 
   6   1  14      272.25      277.50      8.38 o 
   7   1  14       34.89       40.65      6.62 o 
   8   1  14      298.96      269.53     18.82 o 
   9   1  14       54.46       39.61      8.57 o 
  10   1  14        1.33        8.56     14.49 o 
 -10   2  14       22.11       15.11     12.87 o 
  -9   2  14       11.59       20.59      8.08 o 
  -8   2  14       18.57       14.38      6.63 o 
  -7   2  14        6.38        5.60      7.79 o 
  -6   2  14      262.34      351.37     12.82 o 
  -5   2  14      146.02      141.15      5.60 o 
  -4   2  14       40.46       37.89      2.29 o 
  -3   2  14       20.20       16.93      2.37 o 
  -2   2  14      173.47      167.13      3.75 o 
  -1   2  14       89.96      103.26      2.78 o 
   0   2  14     1375.96     1527.78     19.00 o 
   1   2  14       43.98       42.62      2.65 o 
   2   2  14      397.32      426.39      7.60 o 
   3   2  14      249.50      250.81      5.46 o 
   4   2  14      832.72      860.05     16.98 o 
   5   2  14      342.60      307.10      9.78 o 
   6   2  14      315.46      310.18     11.29 o 
   7   2  14      120.29      112.10      7.70 o 
   8   2  14      162.90      195.55     20.53 o 
   9   2  14        6.60        8.24      7.67 o 
  -9   3  14        2.75        1.42     13.53 o 
  -8   3  14       50.35       41.44     20.30 o 
  -7   3  14        0.02       -2.05      5.71 o 
  -6   3  14       21.84       19.51      5.42 o 
  -5   3  14       47.92       53.42      8.37 o 
  -4   3  14      356.25      361.21     34.39 o 
  -3   3  14        1.10        1.05      2.98 o 
  -2   3  14       70.02       66.28      4.10 o 
  -1   3  14       39.43       36.32      2.82 o 
   0   3  14      128.12      118.75      7.12 o 
   1   3  14       69.46       69.46      5.58 o 
   2   3  14       49.10       53.68      3.55 o 
   3   3  14       19.94       16.46      5.16 o 
   4   3  14       21.10       90.48     17.17 o 
   5   3  14        7.13        9.77      4.31 o 
   6   3  14        3.84       32.19     10.63 o 
   7   3  14       90.64       71.20     10.33 o 
   8   3  14       14.58       23.38      8.38 o 
   9   3  14       18.37       11.34     16.79 o 
  -7   4  14        3.29       17.73     15.46 o 
  -6   4  14       51.19       20.21     22.23 o 
  -5   4  14       22.77        9.94     10.63 o 
  -4   4  14       35.38       17.50      7.07 o 
  -3   4  14       45.02       52.86     11.23 o 
  -2   4  14      125.86      112.09      8.90 o 
  -1   4  14        3.51        6.86      3.97 o 
   0   4  14      212.70      214.25     10.51 o 
   1   4  14      320.17      319.28     11.84 o 
   2   4  14       41.38       38.55      6.40 o 
   3   4  14       12.28       14.31      5.07 o 
   4   4  14        1.68       -6.61      6.61 o 
   5   4  14      148.29      147.26     17.60 o 
   6   4  14        5.14       35.20      9.87 o 
   7   4  14       17.07       23.11     16.91 o 
  -5   5  14        0.06       -0.17      8.92 o 
  -4   5  14      104.76       90.59     20.47 o 
  -3   5  14       30.89       29.84     12.56 o 
  -2   5  14       20.74       21.26     13.53 o 
  -1   5  14      145.13      132.36     17.67 o 
   0   5  14      147.62      144.05     21.27 o 
   1   5  14      116.15      112.48     16.63 o 
   2   5  14        8.22        1.55      7.66 o 
   3   5  14      167.72      170.82     33.36 o 
   4   5  14       52.96       59.74     28.03 o 
   5   5  14       48.43       48.32     22.23 o 
 -10   1  15       97.23      103.10     17.75 o 
  -9   1  15       33.87       24.00      7.32 o 
  -8   1  15       10.84       14.89      5.55 o 
  -7   1  15       41.86       35.22      5.04 o 
  -6   1  15        7.22       20.56      6.56 o 
  -5   1  15       88.98       96.57      3.96 o 
  -4   1  15        0.28        0.82      2.79 o 
  -3   1  15     1964.76     1978.92     24.01 o 
  -2   1  15      346.95      380.56      9.84 o 
  -1   1  15      439.11      473.74      7.79 o 
   0   1  15        7.42        4.52      2.20 o 
   1   1  15      563.83      564.89     13.02 o 
   2   1  15       61.85       52.36      2.09 o 
   3   1  15      335.91      380.61      9.64 o 
   4   1  15        4.26       -1.17      1.64 o 
   5   1  15      284.79      276.67      8.16 o 
   6   1  15        2.08        6.36      2.47 o 
   7   1  15       40.21       44.78     11.47 o 
   8   1  15      123.62      110.94     13.62 o 
   9   1  15        3.22        6.60      6.40 o 
  10   1  15        6.51        1.93      8.20 o 
 -10   2  15        2.88        6.46     12.33 o 
  -9   2  15        0.09       -1.04      8.64 o 
  -8   2  15        0.02        0.19      8.38 o 
  -7   2  15       87.37       84.06      8.37 o 
  -6   2  15      201.17      199.92      8.81 o 
  -5   2  15      152.34      141.45      6.13 o 
  -4   2  15      131.56      153.66      9.33 o 
  -3   2  15       86.45       83.04      2.90 o 
  -2   2  15      251.39      237.02      5.29 o 
  -1   2  15        2.96        7.50      2.23 o 
   0   2  15        7.79        6.45      1.58 o 
   1   2  15      220.63      229.78      4.87 o 
   2   2  15      590.58      604.56     10.18 o 
   3   2  15       15.49        8.67      1.95 o 
   4   2  15        1.19       -0.16      2.24 o 
   5   2  15       60.40       54.55      3.80 o 
   6   2  15        6.96        4.62      3.50 o 
   7   2  15       40.04       22.19      6.14 o 
   8   2  15        1.21        6.72      5.70 o 
   9   2  15        5.77       -0.50      6.26 o 
  -9   3  15       27.60       24.16     15.46 o 
  -8   3  15       16.29       10.45     10.45 o 
  -7   3  15      151.77      154.06     18.05 o 
  -6   3  15      380.52      382.80     19.69 o 
  -5   3  15      100.77       86.88      7.10 o 
  -4   3  15     2840.63     2694.98     79.67 o 
  -3   3  15       16.63       53.53      4.76 o 
  -2   3  15       56.24       48.34      3.64 o 
  -1   3  15      191.16      169.83      6.19 o 
   0   3  15       91.49       82.11      4.04 o 
   1   3  15       48.43       56.14      3.29 o 
   2   3  15       16.93       17.20      2.47 o 
   3   3  15        2.90        7.73      2.96 o 
   4   3  15      557.11      572.98     24.30 o 
   5   3  15      138.87      144.77     10.13 o 
   6   3  15       15.00       22.78      6.43 o 
   7   3  15        2.09        6.49      6.69 o 
   8   3  15      137.80      154.99     25.98 o 
  -7   4  15      327.17      355.25     74.57 o 
  -6   4  15      447.51      425.58     67.53 o 
  -5   4  15       19.14       30.18      8.72 o 
  -4   4  15       72.92       74.26      8.86 o 
  -3   4  15       25.86       17.24      6.19 o 
  -2   4  15        4.64        7.04      6.08 o 
  -1   4  15       58.75       55.17      7.27 o 
   0   4  15      328.03      360.74     13.49 o 
   1   4  15        2.19        1.20      3.35 o 
   2   4  15      360.86      382.99     19.79 o 
   3   4  15       87.65       87.51      8.76 o 
   4   4  15      239.39      260.27     19.98 o 
   5   4  15       26.72       21.33     12.28 o 
   6   4  15       37.84       52.75     11.77 o 
   7   4  15      115.10       91.82     23.08 o 
  -5   5  15       11.02       23.67     13.43 o 
  -4   5  15       45.51       39.16     12.08 o 
  -3   5  15       28.56       13.99     11.11 o 
  -2   5  15        7.84       -2.37      7.16 o 
  -1   5  15       12.46       15.76     11.60 o 
   0   5  15        5.69       -4.94     10.15 o 
   1   5  15       40.14       79.95     15.67 o 
   2   5  15       56.94       58.07     13.90 o 
   3   5  15      110.26       97.53     22.10 o 
   4   5  15        0.00      -12.30     12.30 o 
   5   5  15        0.11      -12.56     24.16 o 
 -10   0  16       11.64       38.34     13.99 o 
  -9   0  16       80.28       82.43     25.61 o 
  -8   0  16        8.17        3.56      9.18 o 
  -7   0  16       82.62       80.85     23.68 o 
  -6   0  16      134.49      123.14      9.19 o 
  -5   0  16      191.51      181.81      7.87 o 
  -4   0  16      757.91      730.45     17.80 o 
  -3   0  16      857.00      871.19     32.06 o 
  -2   0  16      922.14      982.89     53.98 o 
  -1   0  16       46.91       54.80      3.22 o 
   0   0  16     1028.61     1075.25     27.20 o 
   1   0  16       91.04       79.06      4.83 o 
   2   0  16     5535.11     5622.94     76.84 o 
   3   0  16      481.93      517.54      9.23 o 
   4   0  16        9.61        4.69      2.32 o 
   5   0  16       59.12       72.68      6.28 o 
   6   0  16      485.44      459.04     33.89 o 
   7   0  16       10.88        5.63      5.47 o 
   8   0  16      101.37      108.07     12.97 o 
   9   0  16       46.44       64.75     15.46 o 
  10   0  16        0.54       -1.93     10.63 o 
 -10   1  16        2.87        6.69      9.09 o 
  -9   1  16      101.28      115.63     11.80 o 
  -8   1  16       41.90       33.41      6.93 o 
  -7   1  16      118.64      108.72      6.73 o 
  -6   1  16      115.58      105.88      6.36 o 
  -5   1  16      123.35      121.18      4.93 o 
  -4   1  16        7.80        9.31      2.23 o 
  -3   1  16      540.69      553.86     12.51 o 
  -2   1  16      519.02      509.63     12.43 o 
  -1   1  16       61.43       51.62      3.35 o 
   0   1  16      626.54      619.88     10.24 o 
   1   1  16      171.05      165.72      9.50 o 
   2   1  16     1143.08     1139.06     12.52 o 
   3   1  16       70.48       45.98      3.23 o 
   4   1  16       25.56       32.01      2.42 o 
   5   1  16      132.77      123.31      6.69 o 
   6   1  16       37.82       25.29      2.88 o 
   7   1  16      133.43      132.31      8.72 o 
   8   1  16      717.55      791.05     50.49 o 
   9   1  16      126.55      131.36     18.26 o 
  10   1  16       84.46       94.79     25.30 o 
  -9   2  16        9.07       12.71      8.85 o 
  -8   2  16       48.54       54.54      8.75 o 
  -7   2  16       11.04       -3.09      7.79 o 
  -6   2  16       19.08       18.80      4.40 o 
  -5   2  16      215.25      201.13      6.93 o 
  -4   2  16       67.51       57.44      3.43 o 
  -3   2  16      124.66      117.41      3.98 o 
  -2   2  16       48.40       45.63      2.03 o 
  -1   2  16       18.73       22.70      3.63 o 
   0   2  16        7.76       10.30      2.09 o 
   1   2  16       47.77       40.54      2.67 o 
   2   2  16      161.08      165.75      7.54 o 
   3   2  16       94.51       86.07      3.25 o 
   4   2  16       17.81       24.02      2.93 o 
   5   2  16      306.05      338.19     10.48 o 
   6   2  16      806.99      801.41     25.70 o 
   7   2  16      122.31      122.58     10.32 o 
   8   2  16       73.97       54.27      8.80 o 
   9   2  16       13.32       18.27     11.59 o 
  -9   3  16       15.60       22.96     15.86 o 
  -8   3  16       12.87       12.72     13.53 o 
  -7   3  16        4.25       11.40      7.60 o 
  -6   3  16        1.92       -1.32      7.83 o 
  -5   3  16       83.99       78.18      7.34 o 
  -4   3  16      622.68      625.80     20.26 o 
  -3   3  16       15.18       13.94      4.88 o 
  -2   3  16      168.61      155.09      6.95 o 
  -1   3  16       32.23       29.47      3.05 o 
   0   3  16       21.73       21.26      4.33 o 
   1   3  16        5.15        4.83      2.96 o 
   2   3  16      656.39      658.88     18.74 o 
   3   3  16      253.66      245.64      9.06 o 
   4   3  16       81.09       77.83      9.45 o 
   5   3  16       10.07       21.68      4.91 o 
   6   3  16       27.32       36.94     10.20 o 
   7   3  16      139.75      141.80     17.17 o 
   8   3  16        0.74       15.93      8.70 o 
  -7   4  16      188.65      189.00     48.78 o 
  -6   4  16      169.52      155.77     27.76 o 
  -5   4  16       97.18       84.38     14.13 o 
  -4   4  16       26.24       18.57      6.11 o 
  -3   4  16      140.60      114.71     14.28 o 
  -2   4  16      137.96      129.32      7.87 o 
  -1   4  16      143.28      135.79      8.54 o 
   0   4  16      276.52      304.37     14.24 o 
   1   4  16       40.66       42.14      4.50 o 
   2   4  16       12.30        6.00      7.24 o 
   3   4  16        1.29       -5.25      5.25 o 
   4   4  16      121.08      142.08     15.71 o 
   5   4  16        3.94        3.21      8.81 o 
   6   4  16       68.89       70.97     14.04 o 
   7   4  16        3.71       -6.80     10.50 o 
  -5   5  16        8.65       22.31     14.62 o 
  -4   5  16        0.01        9.42      9.94 o 
  -3   5  16        6.66        1.09     10.15 o 
  -2   5  16      136.85      135.57     24.02 o 
  -1   5  16        0.04       17.39     23.19 o 
   0   5  16       19.95       24.48     15.94 o 
   1   5  16       17.60        6.13      9.75 o 
   2   5  16       39.40       53.01     13.92 o 
   3   5  16        0.01       -1.25     12.08 o 
   4   5  16      159.61      156.67     40.85 o 
   5   5  16        1.26       14.49     24.16 o 
 -10   1  17        5.95        9.94     13.39 o 
  -9   1  17       61.03       69.06     11.58 o 
  -8   1  17       40.53       48.29      6.79 o 
  -7   1  17      237.58      253.40     11.68 o 
  -6   1  17       49.04       49.04      7.88 o 
  -5   1  17      273.31      278.96      9.36 o 
  -4   1  17       58.56       52.63      2.75 o 
  -3   1  17       46.18       58.79      3.21 o 
  -2   1  17       36.98       22.45      2.44 o 
  -1   1  17     2697.61     2772.37     31.87 o 
   0   1  17      760.53      873.77     14.44 o 
   2   1  17      450.23      479.66      7.60 o 
   3   1  17       37.09       35.77      2.23 o 
   4   1  17       83.15       72.06      3.19 o 
   5   1  17      130.78      118.25      4.99 o 
   6   1  17      322.30      304.57     13.62 o 
   7   1  17      160.43      193.71     10.92 o 
   8   1  17       34.82       15.87      9.93 o 
   9   1  17       14.34        8.61      6.53 o 
  10   1  17       61.42       48.60     20.30 o 
  -9   2  17        6.07        4.21      7.50 o 
  -8   2  17       20.30       17.99      6.17 o 
  -7   2  17       31.84       28.02      5.59 o 
  -6   2  17      799.70      885.75     30.76 o 
  -5   2  17      323.95      337.40     11.20 o 
  -4   2  17        5.39        1.20      2.37 o 
  -3   2  17        3.70        3.47      1.75 o 
  -2   2  17       32.61       29.30      2.03 o 
  -1   2  17      339.31      324.84      7.56 o 
   0   2  17       59.10       64.03      4.26 o 
   1   2  17       40.50       47.03      2.47 o 
   2   2  17      377.82      369.99      7.76 o 
   3   2  17        6.47        6.52      3.77 o 
   4   2  17       82.38       94.35      4.18 o 
   5   2  17      217.85      215.93      8.24 o 
   6   2  17      285.58      302.26     14.46 o 
   7   2  17       64.59       49.76      7.12 o 
   8   2  17      233.38      251.58     25.90 o 
   9   2  17        0.06       -4.55      8.49 o 
  -8   3  17       14.66       29.85     11.58 o 
  -7   3  17        4.15       11.60     13.21 o 
  -6   3  17      113.48      101.94     10.59 o 
  -5   3  17       99.36       85.24     12.12 o 
  -4   3  17       52.97       49.72      6.84 o 
  -3   3  17        9.16        6.39      3.04 o 
  -2   3  17        0.19        0.82      4.82 o 
  -1   3  17       21.99       27.16      3.67 o 
   0   3  17     1206.02     1249.43     34.76 o 
   1   3  17      112.45      111.42      4.68 o 
   2   3  17       19.94       21.73      2.85 o 
   3   3  17        9.42        9.73      3.30 o 
   4   3  17      232.03      198.92     12.39 o 
   5   3  17      574.53      616.51     32.05 o 
   6   3  17      281.93      293.56     22.42 o 
   7   3  17       48.53       74.42     12.32 o 
   8   3  17        5.91       16.39      9.47 o 
  -7   4  17        0.02        7.41     10.02 o 
  -6   4  17      242.11      224.94     43.03 o 
  -5   4  17       13.41       11.37      7.07 o 
  -4   4  17       82.06       84.55     10.31 o 
  -3   4  17        6.90        6.85      5.02 o 
  -2   4  17      305.70      308.30     14.88 o 
  -1   4  17        5.83       12.32      6.21 o 
   0   4  17      169.91      164.97      9.38 o 
   1   4  17        1.50        5.87      3.58 o 
   2   4  17        2.90        5.80      5.17 o 
   3   4  17      124.41      126.04     11.43 o 
   4   4  17       72.76       64.28      8.53 o 
   5   4  17        0.23        8.66      8.43 o 
   6   4  17      153.28      182.22     39.72 o 
   7   4  17        0.07      -11.48     11.48 o 
  -5   5  17       11.92       14.13     19.46 o 
  -4   5  17        6.96        5.73     13.61 o 
  -3   5  17       44.84       30.78     12.33 o 
  -2   5  17        1.71       -0.66     10.04 o 
  -1   5  17       15.68       64.74     33.82 o 
   0   5  17       55.11       53.80     20.37 o 
   1   5  17       53.86       60.57     15.54 o 
   2   5  17      123.25      158.93     28.21 o 
   3   5  17      103.02       97.61     24.26 o 
   4   5  17        1.35       13.88     34.30 o 
 -10   0  18       49.15       50.84     17.16 o 
  -9   0  18       81.56       98.39     19.33 o 
  -8   0  18       70.38       60.22     10.37 o 
  -7   0  18       15.08       10.93      7.06 o 
  -6   0  18      425.29      489.05     22.76 o 
  -5   0  18      661.25      626.80     25.09 o 
  -4   0  18       39.47       40.78      3.71 o 
  -3   0  18       25.46       22.40      2.73 o 
  -2   0  18     3574.47     3639.72     52.49 o 
  -1   0  18        1.66       -1.93      1.93 o 
   0   0  18      102.10       93.08      8.22 o 
   1   0  18        3.77        5.11      1.79 o 
   2   0  18      134.26      185.13     14.99 o 
   3   0  18        3.13       16.86      3.38 o 
   4   0  18       63.78       58.96      4.10 o 
   5   0  18      124.62       94.34     12.09 o 
   6   0  18      637.03      652.35     28.87 o 
   7   0  18      144.41      137.95     15.47 o 
   8   0  18      326.38      327.06     29.60 o 
   9   0  18       10.62        8.70     11.60 o 
  10   0  18        0.30        8.70     11.60 o 
 -10   1  18        2.07       -0.60     10.16 o 
  -9   1  18        2.66       14.42      6.31 o 
  -8   1  18       96.30      105.09      8.78 o 
  -7   1  18        6.92        5.24      4.39 o 
  -6   1  18       48.30       64.24      6.42 o 
  -5   1  18       61.45       54.93      3.79 o 
  -4   1  18      163.86      138.40      4.65 o 
  -3   1  18      264.06      260.67      5.81 o 
  -2   1  18      274.59      274.29     10.64 o 
  -1   1  18       10.22        8.95      1.95 o 
   0   1  18     1029.64     1116.33     18.03 o 
   1   1  18      188.02      163.52      7.27 o 
   2   1  18     1520.68     1584.85     24.50 o 
   3   1  18     1208.76     1244.57     20.67 o 
   4   1  18       29.38       19.08      3.00 o 
   5   1  18      384.05      378.43     14.25 o 
   6   1  18      107.70      107.54      6.35 o 
   7   1  18        2.03        4.83      4.38 o 
   8   1  18        0.74       -4.96      7.09 o 
   9   1  18       76.12       88.28     13.46 o 
  -9   2  18       77.01       72.42     12.59 o 
  -8   2  18        5.22        0.53      5.99 o 
  -7   2  18       49.36       48.05      6.68 o 
  -6   2  18      103.83      120.72     10.05 o 
  -5   2  18       27.50       31.75      3.60 o 
  -4   2  18       35.18       40.03      3.29 o 
  -3   2  18       49.39       46.79      3.51 o 
  -2   2  18       46.14       37.82      2.23 o 
  -1   2  18        2.79       -0.20      1.57 o 
   0   2  18      303.89      340.11      9.01 o 
   1   2  18        5.54        3.10      1.95 o 
   2   2  18       43.76       40.44      3.16 o 
   3   2  18       78.51       77.02      4.00 o 
   4   2  18       83.86       85.91      4.11 o 
   5   2  18      249.74      246.35      8.81 o 
   6   2  18       89.38       86.23      6.36 o 
   7   2  18       85.14       76.59     11.22 o 
   8   2  18       22.82       20.29      7.28 o 
   9   2  18        0.55        0.25      7.69 o 
  -8   3  18       53.40       36.01     13.74 o 
  -7   3  18        9.71       12.47      7.31 o 
  -6   3  18       84.56      128.69     11.36 o 
  -5   3  18        0.23       28.93      4.81 o 
  -4   3  18       37.83       45.59      5.30 o 
  -3   3  18        0.28       13.06      3.15 o 
  -2   3  18       99.71       84.57      9.00 o 
  -1   3  18       89.17       85.32      4.32 o 
   0   3  18       82.05      106.17      5.28 o 
   1   3  18      157.64      160.38      6.19 o 
   2   3  18       73.92       62.95      3.46 o 
   3   3  18      107.89      103.89      6.77 o 
   4   3  18      262.64      277.32     19.08 o 
   5   3  18        2.57        5.91      5.05 o 
   6   3  18        6.63       29.76      9.35 o 
   7   3  18       88.56       77.48     16.70 o 
   8   3  18       27.21       19.61     12.37 o 
  -7   4  18       56.53       42.96     16.92 o 
  -6   4  18        1.72       18.94      8.22 o 
  -5   4  18      221.39      215.75     26.65 o 
  -4   4  18      239.37      249.61     19.58 o 
  -3   4  18       48.08       49.27      6.92 o 
  -2   4  18        0.48        3.47      5.55 o 
  -1   4  18       35.81       48.80      7.18 o 
   0   4  18      137.78      151.55      8.77 o 
   1   4  18      422.01      431.59     19.16 o 
   2   4  18       90.38       98.72      8.52 o 
   3   4  18      148.79      143.00     12.72 o 
   4   4  18       45.92       61.38     10.73 o 
   5   4  18       13.56       -4.10      7.92 o 
   6   4  18      101.31      138.23     31.12 o 
   7   4  18       41.87       32.46     18.53 o 
  -4   5  18        0.06        4.15     12.30 o 
  -3   5  18        0.17      -12.63     12.63 o 
  -2   5  18        2.71        0.48      9.47 o 
  -1   5  18       14.37       25.12     24.16 o 
   0   5  18        0.15      -11.10     15.46 o 
   1   5  18       79.10       73.66     25.61 o 
   2   5  18      189.92      215.16     36.88 o 
   3   5  18      210.40      189.42     47.38 o 
   4   5  18        2.19      -12.01     12.01 o 
 -10   1  19       13.59       10.43     10.62 o 
  -9   1  19       32.13       27.37      7.72 o 
  -8   1  19       14.79       15.05      5.59 o 
  -7   1  19       38.36       48.53      5.76 o 
  -6   1  19       47.42       47.63      9.21 o 
  -5   1  19      134.42      158.69      7.12 o 
  -4   1  19       97.33       93.51      3.80 o 
  -3   1  19      101.09      110.38      4.24 o 
  -2   1  19       65.96       60.83      2.56 o 
  -1   1  19      360.15      438.16      8.41 o 
   0   1  19      277.18      273.64      7.48 o 
   1   1  19     1299.97     1354.18     27.25 o 
   2   1  19        0.05       -1.54      1.54 o 
   3   1  19      213.88      193.58      4.78 o 
   4   1  19      140.96      146.85      5.39 o 
   5   1  19      204.03      192.34      7.26 o 
   6   1  19      942.35      937.02     28.12 o 
   7   1  19        0.48       -0.97      6.56 o 
   8   1  19        4.01       18.30      6.16 o 
   9   1  19       24.48       24.34      8.37 o 
  -9   2  19       28.84       11.41      8.71 o 
  -8   2  19        4.75        9.87      6.02 o 
  -7   2  19       34.47       24.08      6.83 o 
  -6   2  19        0.51       18.64      8.09 o 
  -5   2  19      400.70      411.51     15.49 o 
  -4   2  19       91.05       91.10      4.27 o 
  -3   2  19        1.66        2.25      2.65 o 
  -2   2  19      232.18      228.13      5.24 o 
  -1   2  19        0.84        0.27      1.58 o 
   0   2  19      228.25      253.87     12.12 o 
   1   2  19        2.16        5.05      2.70 o 
   2   2  19        3.82        4.80      2.00 o 
   3   2  19        3.91        5.71      2.28 o 
   4   2  19      133.11      119.34      6.40 o 
   5   2  19        7.13       11.10      4.18 o 
   6   2  19       98.48      137.18      9.21 o 
   7   2  19      209.86      201.15     14.95 o 
   8   2  19       61.40       63.24     10.90 o 
   9   2  19       71.28       62.26     19.13 o 
  -8   3  19       16.17        6.97      8.66 o 
  -7   3  19       18.29       27.38      8.53 o 
  -6   3  19       75.02       64.90      7.84 o 
  -5   3  19      220.59      197.96     11.44 o 
  -4   3  19      420.89      397.57     16.78 o 
  -3   3  19        1.21       -2.10      4.18 o 
  -2   3  19      127.27      127.77     10.06 o 
  -1   3  19      103.14       99.70      5.51 o 
   0   3  19        0.37        1.60      1.71 o 
   1   3  19      124.21      121.08      5.29 o 
   2   3  19       62.33       58.23      4.05 o 
   3   3  19      188.26      181.15      9.88 o 
   4   3  19      594.25      606.40     34.74 o 
   5   3  19      480.57      528.12     37.31 o 
   6   3  19      526.81      599.18     76.77 o 
   7   3  19        5.47        2.59      9.32 o 
   8   3  19        0.01       -4.72     10.15 o 
  -7   4  19        0.41       -5.60     12.80 o 
  -6   4  19       44.81       51.49     15.35 o 
  -5   4  19        0.16        4.00      8.19 o 
  -4   4  19       59.53       39.82      8.14 o 
  -3   4  19        0.16        6.89      7.25 o 
  -2   4  19        0.15       -2.91      5.02 o 
  -1   4  19       67.31       74.80     12.62 o 
   0   4  19       46.36       34.46     11.01 o 
   1   4  19      124.23      117.16      8.23 o 
   2   4  19        5.07        1.12      5.32 o 
   3   4  19        7.15        8.20      8.99 o 
   4   4  19      135.41      134.50     17.99 o 
   5   4  19      261.49      246.35     36.78 o 
   6   4  19      121.35      106.58     25.57 o 
  -4   5  19       10.36       25.92     15.63 o 
  -3   5  19        0.18        5.95     13.18 o 
  -2   5  19        1.44       15.19     11.72 o 
  -1   5  19        0.16       14.49     24.16 o 
   0   5  19        0.64        6.40     11.98 o 
   1   5  19       27.84       18.99     11.56 o 
   2   5  19       90.48       62.56     18.30 o 
   3   5  19       70.11       67.73     21.26 o 
   4   5  19       39.21       44.45     34.79 o 
 -10   0  20      106.74      117.81     33.18 o 
  -9   0  20        0.10        0.00     15.94 o 
  -8   0  20       76.34       99.11     24.16 o 
  -7   0  20        3.74       -2.58      6.91 o 
  -6   0  20       10.89        4.83      5.33 o 
  -5   0  20      172.51      166.53     14.51 o 
  -4   0  20     1393.45     1424.05     64.72 o 
  -3   0  20      937.28      975.11     60.71 o 
  -2   0  20     1500.70     1668.66     85.79 o 
  -1   0  20       83.96      134.19      6.72 o 
   0   0  20     3029.01     3408.56     83.54 o 
   1   0  20     1651.95     1673.23     41.94 o 
   2   0  20      634.46      664.78     36.37 o 
   3   0  20        6.46       10.78      3.38 o 
   4   0  20      308.81      312.88     11.28 o 
   5   0  20      288.35      267.68     16.93 o 
   6   0  20     1127.99     1081.98     65.54 o 
   7   0  20      384.61      348.33     21.90 o 
   8   0  20       61.43       57.17     12.01 o 
   9   0  20      131.84      135.35     30.85 o 
  -9   1  20       39.99       29.84     10.14 o 
  -8   1  20      185.98      178.04     21.19 o 
  -7   1  20        1.75       -1.74      4.49 o 
  -6   1  20      234.18      268.16     25.27 o 
  -5   1  20       61.20       75.84      5.36 o 
  -4   1  20      111.50      105.36      4.76 o 
  -3   1  20        0.35       -0.71      1.93 o 
  -2   1  20      465.35      449.32     10.22 o 
  -1   1  20        8.93        5.66      1.81 o 
   0   1  20       51.76       53.92      4.74 o 
   1   1  20      152.12      133.24      5.03 o 
   2   1  20      130.27      124.38      4.21 o 
   3   1  20        4.08        2.98      1.76 o 
   4   1  20       34.46       37.71      2.75 o 
   5   1  20        2.92        6.47      2.98 o 
   6   1  20      283.19      262.92     13.82 o 
   7   1  20        0.09        7.88      8.37 o 
   8   1  20      108.96      108.53     12.92 o 
   9   1  20       30.49       23.00      8.14 o 
  -9   2  20       10.65        1.40     11.59 o 
  -8   2  20      275.30      278.91     32.58 o 
  -7   2  20       28.71       37.70      6.51 o 
  -6   2  20      693.31      695.84     28.76 o 
  -5   2  20       74.81       60.41      5.15 o 
  -4   2  20        1.15        1.70      2.29 o 
  -3   2  20       35.78       37.65      2.88 o 
  -2   2  20       74.24       67.13      3.45 o 
  -1   2  20      166.79      169.76      4.84 o 
   0   2  20      919.51      980.51     22.99 o 
   1   2  20      333.98      333.73      9.78 o 
   2   2  20        1.46        3.22      2.56 o 
   3   2  20      241.72      248.42      7.96 o 
   4   2  20      181.03      180.40      8.65 o 
   5   2  20      533.73      526.99     16.59 o 
   6   2  20        7.79       23.62      5.24 o 
   7   2  20       68.16       62.53      9.04 o 
   8   2  20        0.03      -10.46     11.20 o 
   9   2  20       74.04       52.18     15.80 o 
  -8   3  20        4.18        0.84     16.27 o 
  -7   3  20       16.28       20.50      9.35 o 
  -6   3  20        2.16       24.16      6.31 o 
  -5   3  20       53.77       70.65      7.23 o 
  -4   3  20       14.19       14.63      4.86 o 
  -3   3  20       58.28       49.78      6.00 o 
  -2   3  20      185.36      174.68      8.29 o 
  -1   3  20      279.86      274.69      9.97 o 
   0   3  20      106.85       97.23      5.37 o 
   1   3  20        1.78        5.53      4.85 o 
   2   3  20      442.50      471.59     16.26 o 
   3   3  20       37.54       39.89      5.26 o 
   4   3  20       38.70       59.03     10.92 o 
   5   3  20      163.79      176.12     16.50 o 
   6   3  20       18.38       33.82     10.20 o 
   7   3  20        6.13        5.76      8.59 o 
   8   3  20       20.05       36.83     16.15 o 
  -6   4  20       24.14       31.27     15.18 o 
  -5   4  20       88.93       86.92     15.80 o 
  -4   4  20        0.34        1.92      7.65 o 
  -3   4  20       12.66        6.60      7.02 o 
  -2   4  20       94.85       76.03      9.81 o 
  -1   4  20      350.14      383.82     34.09 o 
   0   4  20      166.40      180.47     12.86 o 
   1   4  20       54.73       50.98      8.60 o 
   2   4  20      394.82      389.75     35.00 o 
   3   4  20       83.26       74.39      9.18 o 
   4   4  20       79.31       73.43     12.30 o 
   5   4  20        4.14        5.87     10.69 o 
   6   4  20       41.46       30.35     14.17 o 
  -4   5  20       26.15       17.59     17.78 o 
  -3   5  20       21.58       10.53     57.01 o 
  -2   5  20        0.16       17.46     10.47 o 
  -1   5  20        0.57       29.23     44.93 o 
   0   5  20        4.99       -9.06     20.78 o 
   1   5  20        0.37       -6.66     12.30 o 
   2   5  20       38.16       23.74     17.40 o 
   3   5  20        8.55        1.77     11.94 o 
   4   5  20      133.78      118.90     78.30 o 
  -9   1  21        8.71       10.87      8.17 o 
  -8   1  21       13.97       18.84      8.54 o 
  -7   1  21       85.08       73.23     17.60 o 
  -6   1  21        2.71       13.17      4.27 o 
  -5   1  21       11.49       14.64      3.53 o 
  -4   1  21       91.52       75.56      5.91 o 
  -3   1  21      329.89      314.25      7.26 o 
  -2   1  21       43.53       36.00      3.02 o 
  -1   1  21       48.16       58.59      4.46 o 
   0   1  21       55.62       57.98      4.34 o 
   1   1  21       46.96       56.27      6.84 o 
   2   1  21      101.12       98.06      4.86 o 
   3   1  21       18.30       18.76      1.93 o 
   4   1  21      134.11      125.00      4.82 o 
   5   1  21      269.09      256.49     12.99 o 
   6   1  21       10.13       18.07      4.36 o 
   7   1  21       42.46       51.42      9.76 o 
   8   1  21        1.31       -5.54      5.54 o 
   9   1  21        0.34       18.07      8.56 o 
  -9   2  21        0.68       -4.31     11.27 o 
  -8   2  21       25.87       38.73      8.45 o 
  -7   2  21      545.04      548.29     50.35 o 
  -6   2  21      448.07      442.72     21.06 o 
  -5   2  21        6.89       29.54      6.30 o 
  -4   2  21        9.12        7.73      2.82 o 
  -3   2  21        1.03        3.22      2.27 o 
  -2   2  21       30.21       33.76      3.77 o 
  -1   2  21       54.38       44.84      3.25 o 
   0   2  21        3.87       -1.29      2.78 o 
   1   2  21       57.19       56.93      5.25 o 
   2   2  21       23.51       24.54      2.40 o 
   3   2  21      203.68      214.76      7.79 o 
   4   2  21      571.47      549.81     16.34 o 
   5   2  21       33.54       35.06      4.22 o 
   6   2  21        2.93        8.12      6.24 o 
   7   2  21       15.47       20.16      9.83 o 
   8   2  21       26.70       29.30     10.39 o 
   9   2  21       26.92       12.04     11.83 o 
  -8   3  21       12.57       16.03     12.87 o 
  -7   3  21       42.87       35.04      9.53 o 
  -6   3  21      236.92      238.11     26.95 o 
  -5   3  21       75.46       82.49     17.92 o 
  -4   3  21       47.33       35.12     10.60 o 
  -3   3  21       88.28       81.68      5.36 o 
  -2   3  21        5.48        6.16      5.55 o 
  -1   3  21       52.49       39.52      3.51 o 
   0   3  21      650.25      700.44     23.20 o 
   1   3  21        9.11       13.09      3.75 o 
   2   3  21      503.89      526.44     17.90 o 
   3   3  21      432.52      458.29     19.50 o 
   4   3  21      888.56      959.24     52.79 o 
   5   3  21      102.64       88.52     12.56 o 
   6   3  21       32.67       47.89     10.05 o 
   7   3  21      231.46      244.41     47.49 o 
   8   3  21        3.13        7.54     18.27 o 
  -6   4  21       39.22       40.07     13.76 o 
  -5   4  21       45.46       44.10     11.11 o 
  -4   4  21       46.09       41.06      9.96 o 
  -3   4  21        2.63        2.58      8.75 o 
  -2   4  21       42.99       49.99      8.70 o 
  -1   4  21        0.50        9.57      8.28 o 
   0   4  21      424.96      424.01     37.33 o 
   1   4  21      122.83      130.11     12.21 o 
   2   4  21       27.83       21.10      8.11 o 
   3   4  21      273.94      289.63     34.00 o 
   4   4  21       23.31       19.29     17.30 o 
   5   4  21       37.09       21.93      8.65 o 
   6   4  21        7.03        0.72     10.31 o 
  -3   5  21        0.48      -19.26     19.26 o 
  -2   5  21       58.10       72.09     17.29 o 
  -1   5  21        7.54        0.97     25.12 o 
   0   5  21        2.20       16.78     13.70 o 
   1   5  21       35.02       27.43     13.21 o 
   2   5  21       41.29       15.88     18.36 o 
   3   5  21       39.39       16.13     14.63 o 
  -9   0  22        1.46        6.49      8.97 o 
  -8   0  22       89.75       72.75     14.51 o 
  -7   0  22        0.37       -8.54      9.66 o 
  -6   0  22      115.92      102.48      9.42 o 
  -5   0  22        2.05       -0.07      4.40 o 
  -4   0  22      408.38      426.18     16.39 o 
  -3   0  22      287.87      294.76      9.82 o 
  -2   0  22      801.63      787.69     24.03 o 
  -1   0  22      579.40      681.36     21.20 o 
   0   0  22     1090.94     1235.05     32.02 o 
   1   0  22      276.49      256.05      8.56 o 
   2   0  22      118.84      104.53      5.96 o 
   3   0  22      170.66      152.60      7.23 o 
   4   0  22      941.28      823.18     30.88 o 
   5   0  22      648.33      612.93     48.94 o 
   6   0  22     1235.24     1259.52     68.67 o 
   7   0  22       64.98       91.75     11.40 o 
   8   0  22      358.54      394.00     51.72 o 
   9   0  22        5.79       11.91     10.45 o 
  -9   1  22        0.07        8.32      7.62 o 
  -8   1  22      297.91      309.07     26.37 o 
  -7   1  22      143.72      134.06     11.32 o 
  -6   1  22       76.06       72.65     13.63 o 
  -5   1  22       34.64       43.02      4.34 o 
  -4   1  22       72.01       75.70      5.44 o 
  -3   1  22        0.36        0.67      2.24 o 
  -2   1  22      506.95      483.24     20.96 o 
  -1   1  22      133.51      132.69      5.16 o 
   0   1  22      153.21      135.90      8.33 o 
   1   1  22      114.03      115.35      5.50 o 
   2   1  22       13.36       13.61      3.21 o 
   3   1  22       93.18       87.56      3.63 o 
   4   1  22      381.03      372.69     10.60 o 
   5   1  22      105.20      118.04      7.50 o 
   6   1  22       40.78       52.80      5.06 o 
   7   1  22      217.43      217.18     15.15 o 
   8   1  22        0.90       -1.14      7.56 o 
   9   1  22        0.24       -2.83      8.47 o 
  -9   2  22       22.71       50.60     14.91 o 
  -8   2  22        0.04       -6.94      6.94 o 
  -7   2  22        0.45       -5.10      7.11 o 
  -6   2  22        0.26       -6.16      9.48 o 
  -5   2  22       89.42       94.62      7.31 o 
  -4   2  22       20.98       37.12      3.63 o 
  -3   2  22       80.77       65.40      5.16 o 
  -2   2  22       24.09       37.16      5.01 o 
  -1   2  22       42.82       46.75      3.46 o 
   0   2  22       40.04       35.85      4.18 o 
   1   2  22        8.59        2.73      3.52 o 
   2   2  22       30.55       30.41      3.64 o 
   3   2  22      401.91      407.50     12.64 o 
   4   2  22        6.28        5.26      5.45 o 
   5   2  22       23.66       15.88      3.82 o 
   6   2  22       34.27       31.25      7.21 o 
   7   2  22        4.18       -4.59      6.51 o 
   8   2  22        3.37        4.70      7.99 o 
  -8   3  22        4.85       14.86     14.85 o 
  -7   3  22       11.24       13.86      8.99 o 
  -6   3  22       12.71       10.96      6.54 o 
  -5   3  22       57.56       48.20      6.97 o 
  -4   3  22       37.24       55.05      6.23 o 
  -3   3  22      146.88      154.68      9.03 o 
  -2   3  22       45.26       40.66      5.03 o 
  -1   3  22        8.93        4.41      2.83 o 
   0   3  22       21.84       17.93      5.12 o 
   1   3  22       29.59       29.31      4.73 o 
   2   3  22       15.85        9.02      5.58 o 
   3   3  22       73.80       80.31      6.53 o 
   4   3  22       72.93       93.35     10.42 o 
   5   3  22        0.02       13.24      8.63 o 
   6   3  22       15.60        4.69      8.44 o 
   7   3  22       64.79       67.22     17.64 o 
  -6   4  22       13.91      -14.01     15.72 o 
  -5   4  22        5.99        7.16     11.95 o 
  -4   4  22        9.53        7.82     10.05 o 
  -3   4  22        5.94       17.13     11.72 o 
  -2   4  22        2.82      -14.05     14.70 o 
  -1   4  22       11.72        0.97      7.74 o 
   0   4  22      328.68      383.85     34.04 o 
   1   4  22      149.47      125.45     12.62 o 
   2   4  22       91.18       97.87     11.74 o 
   3   4  22      397.16      416.72     44.51 o 
   4   4  22       33.45       24.31     11.81 o 
   5   4  22       22.68       20.09     10.68 o 
   6   4  22        3.72       -1.74     10.81 o 
  -3   5  22       52.33       72.13     30.49 o 
  -2   5  22        5.01        2.76     18.64 o 
  -1   5  22        0.20        8.25     14.91 o 
   0   5  22        7.82       -9.33     43.48 o 
   1   5  22        0.41       -8.70     17.39 o 
   2   5  22        0.01       -1.52     14.49 o 
   3   5  22        0.07      -15.46     20.29 o 
  -9   1  23      352.33      366.28     70.08 o 
  -8   1  23       39.73       46.20     10.46 o 
  -7   1  23      291.95      291.48     19.31 o 
  -6   1  23      113.91      116.65     10.41 o 
  -5   1  23       78.72       79.25      5.44 o 
  -4   1  23      254.42      241.14      9.08 o 
  -3   1  23        0.10       -2.24      2.24 o 
  -2   1  23      231.41      215.59      6.19 o 
  -1   1  23       77.89       90.36      4.25 o 
   0   1  23       71.82       86.89      8.70 o 
   1   1  23       66.41       63.60      4.80 o 
   2   1  23      461.71      449.63     13.15 o 
   3   1  23        4.89        7.54      1.95 o 
   4   1  23      216.00      213.41      7.96 o 
   5   1  23      439.60      430.38     13.28 o 
   6   1  23      434.24      438.24     25.71 o 
   7   1  23       84.74       81.07      9.62 o 
   8   1  23       60.49       66.73     11.25 o 
   9   1  23        1.12       -2.83     10.92 o 
  -8   2  23       11.35       12.77     14.85 o 
  -7   2  23        0.01        4.47      6.74 o 
  -6   2  23        1.62        7.82      6.56 o 
  -5   2  23        1.06       -1.17      4.86 o 
  -4   2  23       55.70       57.67      5.02 o 
  -3   2  23      682.45      671.73     20.01 o 
  -2   2  23      654.60      651.17     19.23 o 
  -1   2  23      729.64      734.77     23.92 o 
   0   2  23      591.84      658.12     23.77 o 
   1   2  23      132.80      150.49     12.84 o 
   2   2  23      533.89      501.54     14.48 o 
   3   2  23       23.12       22.94      2.96 o 
   4   2  23      670.73      670.04     20.98 o 
   5   2  23      499.25      530.57     22.13 o 
   6   2  23        0.63       11.47      7.22 o 
   7   2  23       70.71       47.43     10.04 o 
   8   2  23       16.78       34.91     11.59 o 
  -7   3  23        2.82       -0.68     18.69 o 
  -6   3  23        1.37       13.59      8.46 o 
  -5   3  23       17.35       12.81      7.53 o 
  -4   3  23       10.61        4.73      7.39 o 
  -3   3  23        0.52        0.85      4.85 o 
  -2   3  23      712.64      724.10     33.23 o 
  -1   3  23      448.69      459.52     20.11 o 
   0   3  23      721.49      715.27     28.71 o 
   1   3  23        3.76       10.47      5.50 o 
   2   3  23      151.29      169.94     10.38 o 
   3   3  23       20.41       28.16      6.35 o 
   4   3  23       57.94       60.49      8.93 o 
   5   3  23       41.96       42.87     10.76 o 
   6   3  23      147.55      199.17     33.84 o 
   7   3  23        0.15        0.97      9.84 o 
  -6   4  23        5.80       -3.52     49.76 o 
  -5   4  23        0.38        6.68     11.25 o 
  -4   4  23       16.14       15.72     11.27 o 
  -3   4  23        1.24        0.44      8.90 o 
  -2   4  23       17.70       11.24     14.04 o 
  -1   4  23        0.01        9.07     15.17 o 
   0   4  23       75.17       67.44     10.04 o 
   1   4  23      436.83      416.26     33.27 o 
   2   4  23      350.40      373.98     37.09 o 
   3   4  23       10.83        8.50      9.75 o 
   4   4  23        7.32        8.27      8.87 o 
   5   4  23        4.24       -8.83      8.83 o 
   6   4  23        0.34       22.75     14.02 o 
  -3   5  23        3.41        2.77     14.24 o 
  -2   5  23       46.43       44.97     19.16 o 
  -1   5  23      110.48      119.68     38.88 o 
   0   5  23        5.76        6.09     16.43 o 
   1   5  23       14.53       15.58     13.05 o 
   2   5  23       19.39       -2.04     13.05 o 
  -9   0  24       47.26       55.09     20.30 o 
  -8   0  24        4.56        2.22      9.18 o 
  -7   0  24        6.42       14.49      7.06 o 
  -6   0  24       21.46       30.20      7.06 o 
  -5   0  24      418.23      434.24     19.16 o 
  -4   0  24       59.27       61.70      9.67 o 
  -3   0  24        7.85       18.71      3.93 o 
  -2   0  24       82.14       80.42      6.05 o 
  -1   0  24      333.13      336.86     14.52 o 
   0   0  24      162.50      187.42      9.19 o 
   1   0  24       10.45       13.84      2.78 o 
   2   0  24        0.16       -1.67      4.35 o 
   3   0  24      695.99      705.10     29.65 o 
   4   0  24      979.03      985.85     37.16 o 
   5   0  24      962.57      897.26     63.55 o 
   6   0  24       61.92       48.16      7.86 o 
   7   0  24       11.70        6.56      8.70 o 
   8   0  24        5.87        6.76      9.51 o 
   9   0  24      106.95      116.96     43.50 o 
  -9   1  24       17.72       -1.22     16.46 o 
  -8   1  24       54.21       62.39     13.09 o 
  -7   1  24      143.49      159.03     11.79 o 
  -6   1  24      170.84      190.64     10.65 o 
  -5   1  24      107.89      118.95      6.24 o 
  -4   1  24      175.30      167.68      7.33 o 
  -3   1  24        9.33        9.66      2.56 o 
  -2   1  24      156.29      166.46      6.10 o 
  -1   1  24       84.35       85.44      5.44 o 
   0   1  24       25.66       26.62      4.57 o 
   1   1  24       37.23       35.68      6.70 o 
   2   1  24       25.92       25.35      2.74 o 
   3   1  24       49.25       51.17      2.93 o 
   4   1  24      210.90      198.78      7.33 o 
   5   1  24        4.79        3.11      2.89 o 
   6   1  24      184.92      197.53     16.89 o 
   7   1  24        2.13        7.75      5.38 o 
   8   1  24       59.97       61.14     13.31 o 
   9   1  24       13.68       11.17     16.43 o 
  -8   2  24        0.05       -3.66      8.04 o 
  -7   2  24        0.01        0.62     11.44 o 
  -6   2  24       17.55       15.98      5.79 o 
  -5   2  24        0.39       21.62      5.34 o 
  -4   2  24       61.79       71.88      5.15 o 
  -3   2  24       64.04       59.88      4.08 o 
  -2   2  24      177.67      176.57      6.68 o 
  -1   2  24       14.45       14.41      3.77 o 
   0   2  24       65.11       67.81      5.57 o 
   1   2  24       65.94       72.34      5.76 o 
   2   2  24       63.74       55.40      6.42 o 
   3   2  24      123.20      119.95      8.35 o 
   4   2  24       35.19       31.73      6.00 o 
   5   2  24       96.12       77.77      6.72 o 
   6   2  24       56.81       64.17     10.03 o 
   7   2  24        0.45        7.39     12.38 o 
   8   2  24        3.85       24.36     12.74 o 
  -7   3  24       10.07       25.00     11.21 o 
  -6   3  24       20.09       24.12     10.08 o 
  -5   3  24       14.51       31.69      9.18 o 
  -4   3  24       38.67       29.23      6.65 o 
  -3   3  24        0.28        3.92      5.12 o 
  -2   3  24       73.17       58.61      8.87 o 
  -1   3  24       94.97       59.99      7.57 o 
   0   3  24        7.39       10.23      6.02 o 
   1   3  24       61.34       46.32      5.93 o 
   2   3  24       32.44       30.18      5.00 o 
   3   3  24      100.44       82.57      7.50 o 
   4   3  24      195.19      184.92     17.05 o 
   5   3  24       54.24       41.81     10.51 o 
   6   3  24       24.67       10.83     10.20 o 
   7   3  24        2.88        2.80     12.54 o 
  -6   4  24       28.65      -27.06     29.96 o 
  -5   4  24        0.01        4.84     16.60 o 
  -4   4  24        3.97        1.47      9.65 o 
  -3   4  24       26.06       34.94     10.78 o 
  -2   4  24        1.01        6.22     10.60 o 
  -1   4  24        5.23       13.76     10.76 o 
   0   4  24        2.48       -0.70      8.01 o 
   1   4  24        9.50        8.13      8.44 o 
   2   4  24       90.77      101.95     12.81 o 
   3   4  24       28.86       28.55     11.14 o 
   4   4  24        4.59       -4.54      8.87 o 
   5   4  24        0.15        8.37     13.70 o 
  -2   5  24        3.82       -7.73     18.36 o 
  -1   5  24        6.09       13.00     18.12 o 
   0   5  24       18.21        7.43     12.29 o 
   1   5  24       82.99      112.59     37.24 o 
   2   5  24        5.08        7.73     17.39 o 
  -9   1  25        2.64       18.29     15.20 o 
  -8   1  25       31.36       22.35      9.37 o 
  -7   1  25       43.64       35.13      6.90 o 
  -6   1  25      102.57      107.23      9.21 o 
  -5   1  25        8.11       11.39      4.38 o 
  -4   1  25       59.80       52.82      4.37 o 
  -3   1  25       65.39       65.91      8.93 o 
  -2   1  25       74.53       76.94      3.84 o 
  -1   1  25      127.79      125.39      6.56 o 
   0   1  25        1.50       -5.10     12.13 o 
   1   1  25       92.87       83.98      6.75 o 
   2   1  25      243.44      235.91      8.85 o 
   3   1  25      803.23      822.53     22.37 o 
   4   1  25      216.87      258.80      9.60 o 
   5   1  25      813.81      791.05     28.05 o 
   6   1  25       61.50       67.19      6.58 o 
   7   1  25      119.54      130.12     15.05 o 
   8   1  25        5.56        5.68     12.13 o 
  -8   2  25        1.32        0.52     11.44 o 
  -7   2  25       96.71       90.88     15.35 o 
  -6   2  25      151.46      139.80     15.60 o 
  -5   2  25        3.28        3.61      4.68 o 
  -4   2  25       35.19       38.03      4.31 o 
  -3   2  25      309.41      329.04     11.80 o 
  -2   2  25       84.21       77.72      4.71 o 
  -1   2  25      177.06      172.07      8.83 o 
   0   2  25       77.39       75.02      8.09 o 
   1   2  25       30.84       23.43      4.60 o 
   2   2  25       36.78       33.29      4.05 o 
   3   2  25     1385.44     1402.78     43.11 o 
   4   2  25      554.97      547.66     24.46 o 
   5   2  25       27.48       29.82      5.78 o 
   6   2  25       18.78        4.12      6.28 o 
   7   2  25        0.01       -7.31      8.78 o 
   8   2  25        5.49       -9.35      9.35 o 
  -7   3  25        6.85        0.43     12.14 o 
  -6   3  25        6.13       -0.72      9.40 o 
  -5   3  25        3.78        9.59      8.11 o 
  -4   3  25       24.33       33.76      7.11 o 
  -3   3  25       51.48       47.23      8.60 o 
  -2   3  25      149.44      150.41     11.75 o 
  -1   3  25      123.82      134.41     11.17 o 
   0   3  25        3.42       -1.45     10.15 o 
   1   3  25      523.59      502.43     30.29 o 
   2   3  25       38.36       24.52      5.20 o 
   3   3  25        5.85        0.00      4.73 o 
   4   3  25        0.73        5.89      7.06 o 
   5   3  25       48.13       47.99     10.63 o 
   6   3  25        0.03       15.99     10.25 o 
   7   3  25       36.13       13.18     17.68 o 
  -5   4  25        0.14       -4.09     13.53 o 
  -4   4  25       38.00       24.71     13.23 o 
  -3   4  25        0.90       17.38     10.19 o 
  -2   4  25        0.48        3.27      9.65 o 
  -1   4  25        4.30        1.01      8.46 o 
   0   4  25       60.53       67.23     13.11 o 
   1   4  25        4.07       14.04      8.04 o 
   2   4  25      118.11      102.66     14.70 o 
   3   4  25      187.09      194.90     27.31 o 
   4   4  25        1.70       -0.03     10.71 o 
   5   4  25       14.45       22.85     23.19 o 
  -1   5  25       98.10       64.68     27.11 o 
   0   5  25       52.29       37.98     20.34 o 
   1   5  25        6.59       42.52     25.12 o 
  -9   0  26      231.12      204.47     58.71 o 
  -8   0  26       50.51       52.31     23.68 o 
  -7   0  26        0.02       -0.59     11.11 o 
  -6   0  26       19.12       14.76      6.71 o 
  -5   0  26        6.10        4.89     11.11 o 
  -4   0  26        7.98        7.13      5.34 o 
  -3   0  26      201.70      238.07     12.98 o 
  -2   0  26       58.38       46.39      5.80 o 
  -1   0  26      206.02      216.67     13.54 o 
   0   0  26      406.99      421.17     23.24 o 
   1   0  26       73.58       76.21      6.20 o 
   2   0  26       53.76       56.28      5.43 o 
   3   0  26       29.64       29.46     14.01 o 
   4   0  26      862.81      923.95     38.95 o 
   5   0  26      117.62       99.74      7.93 o 
   6   0  26      102.96       93.14     10.53 o 
   7   0  26        9.04       32.58      9.66 o 
   8   0  26        1.17       -9.73      9.73 o 
  -8   1  26      136.99      150.14     26.10 o 
  -7   1  26       17.23       21.72      7.07 o 
  -6   1  26       19.66       17.10     10.09 o 
  -5   1  26        7.86       40.92      7.16 o 
  -4   1  26      620.89      639.67     20.10 o 
  -3   1  26       29.95       29.84      7.26 o 
  -2   1  26      835.16      898.55     25.34 o 
  -1   1  26       22.63       18.42      3.63 o 
   0   1  26      113.43      105.02      8.77 o 
   1   1  26      153.70      143.30     10.77 o 
   2   1  26      843.77      889.00     28.90 o 
   3   1  26      155.86      151.29      7.68 o 
   4   1  26        0.87       -1.79      2.85 o 
   5   1  26       13.17       17.25     10.04 o 
   6   1  26       18.31       21.45      6.14 o 
   7   1  26        2.51       -3.06     12.41 o 
   8   1  26       17.55       38.77     10.92 o 
  -8   2  26      176.75      123.62     36.00 o 
  -7   2  26       58.84       34.90     14.79 o 
  -6   2  26        4.48       -0.88      5.81 o 
  -5   2  26        9.23        4.71      5.29 o 
  -4   2  26       48.29       54.55      5.24 o 
  -3   2  26      311.63      307.89     12.65 o 
  -2   2  26      290.97      292.09     10.79 o 
  -1   2  26      555.64      600.95     24.59 o 
   0   2  26        4.14        0.31      5.58 o 
   1   2  26      499.11      505.72     19.82 o 
   2   2  26      253.71      221.19     10.00 o 
   3   2  26        0.17        1.95      4.24 o 
   4   2  26      169.73      167.70      9.83 o 
   5   2  26       72.74       75.17      8.79 o 
   6   2  26        5.64       13.65     12.13 o 
   7   2  26        0.47        4.78      8.28 o 
   8   2  26       54.73       87.26     28.99 o 
  -7   3  26        6.60        8.47     13.49 o 
  -6   3  26       17.05       10.52     13.39 o 
  -5   3  26       48.57       49.84     13.22 o 
  -4   3  26        3.56       -2.52      6.43 o 
  -3   3  26      132.71      152.28     15.17 o 
  -2   3  26       22.96        6.28      9.00 o 
  -1   3  26       38.00       33.60      6.96 o 
   0   3  26      103.54       99.46      8.73 o 
   1   3  26       11.75       16.53      6.28 o 
   2   3  26       30.39       34.76      5.81 o 
   3   3  26       52.99       29.96      7.01 o 
   4   3  26        0.02        1.20      7.33 o 
   5   3  26       52.34       46.75     11.93 o 
   6   3  26        2.38        3.26     17.68 o 
  -5   4  26       57.98       39.13     20.31 o 
  -4   4  26        0.08       -0.73     12.92 o 
  -3   4  26       11.36       16.02      9.56 o 
  -2   4  26       42.16       38.09     13.90 o 
  -1   4  26      101.50       81.03     15.86 o 
   0   4  26       20.01       -1.87      9.55 o 
   1   4  26       70.84       73.87     13.66 o 
   2   4  26        6.55       11.46     12.33 o 
   3   4  26        0.96       -5.37      8.95 o 
   4   4  26        7.74        9.87     13.39 o 
   5   4  26       10.52       -7.20     14.25 o 
  -8   1  27        7.01        3.88     18.00 o 
  -7   1  27       42.01       39.61      8.89 o 
  -6   1  27       83.07       74.81      8.87 o 
  -5   1  27        8.47       13.72      4.91 o 
  -4   1  27       17.25       15.40      3.60 o 
  -3   1  27        9.37       10.71      4.07 o 
  -2   1  27      251.66      258.28      9.78 o 
  -1   1  27       18.40       31.16      4.07 o 
   0   1  27       30.15       24.50      4.47 o 
   1   1  27      286.49      265.74     15.09 o 
   2   1  27        0.84        8.77      5.44 o 
   3   1  27       28.39       37.76      3.59 o 
   4   1  27        3.31       10.00      3.80 o 
   5   1  27       47.37       51.06     10.04 o 
   6   1  27        3.74       -4.84      4.93 o 
   7   1  27        4.09       -3.14      6.51 o 
   8   1  27       14.86       17.07      8.85 o 
  -8   2  27        1.06       13.16     11.55 o 
  -7   2  27       66.92       58.82     14.40 o 
  -6   2  27        0.45        8.62      7.95 o 
  -5   2  27       25.13       29.05      7.27 o 
  -4   2  27       26.94       36.99      5.61 o 
  -3   2  27        1.99        6.39      4.11 o 
  -2   2  27      130.63      110.81      6.90 o 
  -1   2  27       12.27        2.18      4.55 o 
   0   2  27      124.24      123.81     10.17 o 
   1   2  27        0.25       -5.46      5.46 o 
   2   2  27       27.63       22.82      4.66 o 
   3   2  27       20.34       18.57      4.65 o 
   4   2  27      123.90      121.78     10.11 o 
   5   2  27       93.19       98.16      9.09 o 
   6   2  27        9.27        0.59      7.01 o 
   7   2  27       15.84       14.09     11.03 o 
  -7   3  27        1.09       -8.35     16.72 o 
  -6   3  27        0.12      -10.67     12.65 o 
  -5   3  27       27.58        2.56     10.78 o 
  -4   3  27       68.97       78.70     11.98 o 
  -3   3  27       60.60       60.51      9.70 o 
  -2   3  27        0.79        2.90      6.83 o 
  -1   3  27      236.74      184.91     18.16 o 
   0   3  27      352.20      350.11     20.62 o 
   1   3  27      234.34      233.02     19.96 o 
   2   3  27       52.86       53.86      7.03 o 
   3   3  27      111.49      100.00      9.85 o 
   4   3  27       10.87       13.81      7.39 o 
   5   3  27       46.54       47.01     11.39 o 
   6   3  27       22.46       22.87      9.81 o 
  -5   4  27        0.68       -7.17     18.32 o 
  -4   4  27       28.89        5.01     12.04 o 
  -3   4  27        1.34        4.38     10.23 o 
  -2   4  27       31.36       26.21     12.43 o 
  -1   4  27        6.16        7.69      9.35 o 
   0   4  27       39.68       36.14     10.21 o 
   1   4  27        2.22        2.45      8.71 o 
   2   4  27        0.62       -3.13      8.70 o 
   3   4  27       10.82       -9.45      9.45 o 
   4   4  27        6.41       10.84      9.97 o 
  -8   0  28      309.82      371.43     78.44 o 
  -7   0  28        0.81       -6.76      9.66 o 
  -6   0  28      276.32      278.59     38.21 o 
  -5   0  28        0.81        5.91      6.04 o 
  -4   0  28      841.99      875.75     37.74 o 
  -3   0  28      108.70      107.15      9.32 o 
  -2   0  28       33.74       24.36     12.56 o 
  -1   0  28       88.44       79.27      7.73 o 
   0   0  28     1027.96     1140.79     41.58 o 
   1   0  28       15.04       16.79      4.83 o 
   2   0  28      121.85      123.55      8.05 o 
   3   0  28      161.21      169.63      9.85 o 
   4   0  28     1519.59     1564.57     74.65 o 
   5   0  28      513.92      523.99     40.46 o 
   6   0  28       67.28       75.39     18.36 o 
   7   0  28       22.82       36.99     12.56 o 
   8   0  28       85.51      102.72     38.04 o 
  -8   1  28       12.81        0.77     11.66 o 
  -7   1  28       13.00       19.10     16.68 o 
  -6   1  28        1.23        7.28      8.32 o 
  -5   1  28        0.76       -2.40      4.24 o 
  -4   1  28      320.69      321.31     17.75 o 
  -3   1  28      206.98      196.16     11.89 o 
  -2   1  28      474.22      517.46     16.85 o 
  -1   1  28       59.40       60.69      4.46 o 
   0   1  28      191.63      175.92     10.82 o 
   1   1  28       85.32       93.71      7.69 o 
   2   1  28     1708.45     1754.14     55.90 o 
   3   1  28      780.33      786.88     23.88 o 
   4   1  28       41.27       52.60      4.79 o 
   5   1  28        0.73       10.26      4.09 o 
   6   1  28       47.16       43.80      7.82 o 
   7   1  28        3.35        4.63     18.41 o 
   8   1  28        0.96       23.04     11.80 o 
  -7   2  28       64.83       61.69     14.86 o 
  -6   2  28       38.94       25.78      9.34 o 
  -5   2  28       19.15       20.64      9.48 o 
  -4   2  28        2.38       -1.26      6.03 o 
  -3   2  28       87.47       74.22      7.32 o 
  -2   2  28        7.57        6.20      5.20 o 
  -1   2  28       74.36       70.90      8.19 o 
   0   2  28      167.02      172.87     14.65 o 
   1   2  28       82.91       85.90      8.49 o 
   2   2  28      288.02      290.54     13.80 o 
   3   2  28        9.56       22.20      5.72 o 
   4   2  28       46.32       33.62      6.84 o 
   5   2  28       13.75        9.09      6.37 o 
   6   2  28       10.26        7.62      7.87 o 
   7   2  28       37.48       55.96     19.52 o 
  -6   3  28        4.55        1.41     18.55 o 
  -5   3  28       10.34       11.46     11.90 o 
  -4   3  28       11.74       -3.75      6.53 o 
  -3   3  28        3.49       -1.64      7.80 o 
  -2   3  28        0.24       -3.69      6.78 o 
  -1   3  28       31.44       32.78     11.14 o 
   0   3  28        0.98        6.78      7.67 o 
   1   3  28      108.47      104.16     11.08 o 
   2   3  28        0.01       -0.70      4.97 o 
   3   3  28      127.19      112.87     14.86 o 
   4   3  28        5.03       -8.13     11.94 o 
   5   3  28        0.26       16.18      9.39 o 
   6   3  28       41.55       46.29     20.52 o 
  -4   4  28        0.69       -5.72     11.42 o 
  -3   4  28       19.52        9.59     17.56 o 
  -2   4  28        3.90       -3.60     12.30 o 
  -1   4  28       52.97       57.96     13.14 o 
   0   4  28       27.99       14.08     10.19 o 
   1   4  28        0.14       -7.94     11.11 o 
   2   4  28        0.92       -4.26      9.69 o 
   3   4  28        9.82       14.49     10.66 o 
   4   4  28        1.95       -0.48     10.66 o 
  -8   1  29        3.31        5.87     11.85 o 
  -7   1  29        1.05        4.42     12.40 o 
  -6   1  29        5.91        0.92      6.26 o 
  -5   1  29       94.87       81.59      7.68 o 
  -4   1  29      159.49      169.14     10.25 o 
  -3   1  29      263.20      286.22     13.26 o 
  -2   1  29      141.99      141.66     11.28 o 
  -1   1  29      111.88      125.97      7.12 o 
   0   1  29      100.83      103.83      8.62 o 
   1   1  29      289.61      271.89     11.93 o 
   2   1  29      409.95      393.46     14.82 o 
   3   1  29        2.21        7.52      5.86 o 
   4   1  29      337.52      362.09     17.49 o 
   5   1  29        0.65        3.78      5.30 o 
   6   1  29        3.02        1.00     12.97 o 
   7   1  29        7.17       -1.36      7.28 o 
  -7   2  29       47.44       22.93     12.57 o 
  -6   2  29       18.86       28.79     10.78 o 
  -5   2  29       57.68       55.03      9.89 o 
  -4   2  29       21.94       29.80      8.39 o 
  -3   2  29      605.58      610.54     29.41 o 
  -2   2  29      255.60      233.82     15.04 o 
  -1   2  29       60.48       57.43      7.10 o 
   0   2  29        4.88        5.04      5.00 o 
   1   2  29       32.64       29.34      6.76 o 
   2   2  29        5.38       11.10      4.70 o 
   3   2  29       38.14       37.69      6.28 o 
   4   2  29      184.53      176.57     13.96 o 
   5   2  29       22.23       20.72      6.48 o 
   6   2  29       18.91       25.67      8.05 o 
   7   2  29       25.69       10.88     21.93 o 
  -6   3  29        7.86        7.87     15.04 o 
  -5   3  29       40.19       38.84     15.66 o 
  -4   3  29        0.00        4.73      7.96 o 
  -3   3  29        1.50       11.11      8.04 o 
  -2   3  29        3.40        2.50      7.58 o 
  -1   3  29       41.28       43.40     11.01 o 
   0   3  29       30.95       27.34     10.52 o 
   1   3  29        7.08       -0.50      6.53 o 
   2   3  29       71.68       63.36      8.70 o 
   3   3  29       23.78       -2.26      8.60 o 
   4   3  29        0.53       -7.19     11.94 o 
   5   3  29       14.38       16.21     16.80 o 
   6   3  29       19.96       36.82     19.04 o 
  -4   4  29       77.19       38.45     33.83 o 
  -3   4  29       36.79       37.23     14.49 o 
  -2   4  29      111.96      133.25     34.78 o 
  -1   4  29        0.92       -0.90     10.13 o 
   0   4  29        0.54        5.46      9.84 o 
   1   4  29        0.29       -8.70      8.70 o 
   2   4  29        1.20       -5.02      8.77 o 
   3   4  29       22.92       17.66     13.42 o 
  -8   0  30       65.91       58.96     21.26 o 
  -7   0  30       41.79       28.71      9.79 o 
  -6   0  30       61.71       54.22     40.59 o 
  -5   0  30        8.14        1.90      8.33 o 
  -4   0  30      371.88      382.07     29.28 o 
  -3   0  30       18.50       18.12      7.73 o 
  -2   0  30       91.56       84.10      8.70 o 
  -1   0  30       21.90       59.92      6.76 o 
   0   0  30     1743.14     1905.22     75.21 o 
   1   0  30      873.85      870.05     36.05 o 
   2   0  30       12.33       15.07     10.63 o 
   3   0  30        4.01        0.25      6.28 o 
   4   0  30      210.79      204.47     13.21 o 
   5   0  30        1.47       -1.63     10.37 o 
   6   0  30        3.26       21.72     24.64 o 
   7   0  30       23.59      -11.06     28.51 o 
  -8   1  30        3.44       13.13     22.22 o 
  -7   1  30       25.26       18.91     10.52 o 
  -6   1  30        0.15       -8.86      8.86 o 
  -5   1  30        1.19       10.25      6.42 o 
  -4   1  30        0.57        9.56      5.72 o 
  -3   1  30        0.98       -4.17      6.27 o 
  -2   1  30        1.42       10.05      8.23 o 
  -1   1  30       13.28       12.60      6.57 o 
   0   1  30      108.44      107.29      7.60 o 
   1   1  30       54.23       44.96      5.58 o 
   2   1  30      494.37      489.37     24.60 o 
   3   1  30      108.54      107.55      8.23 o 
   4   1  30      214.09      167.54     12.94 o 
   5   1  30       22.14       30.88     13.39 o 
   6   1  30       22.53       22.46      6.70 o 
   7   1  30        0.32        0.32     14.88 o 
  -7   2  30        8.59       15.69     14.19 o 
  -6   2  30        2.14      -10.32     10.32 o 
  -5   2  30        5.17        8.87      8.93 o 
  -4   2  30       93.18       90.25     12.11 o 
  -3   2  30       47.91       43.22      7.75 o 
  -2   2  30       58.07       45.52     10.91 o 
  -1   2  30      146.39      116.52     10.66 o 
   0   2  30      185.44      215.63     13.30 o 
   1   2  30        3.21       11.93      5.72 o 
   2   2  30      184.18      175.60     14.52 o 
   3   2  30       15.84       15.93      6.57 o 
   4   2  30       14.75        8.82      6.48 o 
   5   2  30        9.29        6.91      9.62 o 
   6   2  30        3.82       -4.91      7.79 o 
  -6   3  30        1.36        9.85     19.01 o 
  -5   3  30       17.35       21.07     10.94 o 
  -4   3  30       23.17       24.83      8.77 o 
  -3   3  30        4.23        1.50      9.21 o 
  -2   3  30        0.71        1.70      8.33 o 
  -1   3  30        1.49       -7.39      7.67 o 
   0   3  30       11.94        8.25      6.43 o 
   1   3  30       17.59       12.48      7.22 o 
   2   3  30       87.43       87.98     11.58 o 
   3   3  30        0.09       -1.74      7.47 o 
   4   3  30       10.97        3.42      7.85 o 
   5   3  30        2.57        4.30     12.17 o 
  -3   4  30        4.62       -6.13     25.20 o 
  -2   4  30        0.02       -4.70     12.06 o 
  -1   4  30        5.03        1.78     10.27 o 
   0   4  30       35.87       27.58     14.70 o 
   1   4  30       79.55       92.41     20.71 o 
   2   4  30        0.39      -12.65     12.65 o 
   3   4  30        2.36        3.06     12.01 o 
  -7   1  31       47.31       54.05     16.32 o 
  -6   1  31       12.12        1.63      7.73 o 
  -5   1  31      357.08      364.75     32.23 o 
  -4   1  31      158.23      168.63     13.28 o 
  -3   1  31      156.12      153.98     18.86 o 
  -2   1  31       45.76       43.99      8.79 o 
  -1   1  31      222.99      216.74     13.07 o 
   0   1  31        7.18        9.18      4.82 o 
   1   1  31        0.11        5.05      5.33 o 
   2   1  31       16.73       14.58      4.49 o 
   3   1  31      179.66      180.83     13.52 o 
   4   1  31       18.36       15.30      6.42 o 
   5   1  31        0.45       -2.81      5.61 o 
   6   1  31       37.74       38.26     12.14 o 
   7   1  31       14.92       21.22     11.17 o 
  -7   2  31       24.33       43.47     19.89 o 
  -6   2  31       17.05       27.32     12.35 o 
  -5   2  31        0.90       -2.26      8.18 o 
  -4   2  31        3.69        2.88     12.30 o 
  -3   2  31       29.48       15.83      7.73 o 
  -2   2  31       59.08       44.14      7.64 o 
  -1   2  31       60.69       75.78      9.72 o 
   0   2  31       25.05       16.23      6.45 o 
   1   2  31       55.23       58.21      7.14 o 
   2   2  31        4.73       -6.85      7.11 o 
   3   2  31      211.81      233.50     16.24 o 
   4   2  31        5.21       12.75      6.64 o 
   5   2  31      105.86      108.33     15.57 o 
   6   2  31        0.07        5.97     13.11 o 
  -5   3  31       27.41        8.73     16.32 o 
  -4   3  31        4.35        3.75      8.93 o 
  -3   3  31        3.81        8.94     10.15 o 
  -2   3  31      174.34      157.73     20.93 o 
  -1   3  31       40.02       56.20     18.71 o 
   0   3  31       13.02       12.70      7.39 o 
   1   3  31       15.53       15.59      6.46 o 
   2   3  31       15.35        8.44      6.59 o 
   3   3  31        1.23        4.74      7.41 o 
   4   3  31       18.34       21.41      9.77 o 
   5   3  31        1.52        6.03      9.53 o 
  -3   4  31        0.95       18.47     24.11 o 
  -2   4  31        0.65       -3.59     18.06 o 
  -1   4  31       65.43       41.31     31.89 o 
   0   4  31       63.54       73.47     22.67 o 
   1   4  31        0.87        7.72     11.04 o 
   2   4  31       13.58        2.42     14.49 o 
  -7   0  32       14.84       18.36     17.39 o 
  -6   0  32      125.18      123.50     20.38 o 
  -5   0  32       36.76       23.55     13.02 o 
  -4   0  32      488.20      607.83     60.71 o 
  -3   0  32       23.70       -7.86      7.86 o 
  -2   0  32      336.47      340.17     25.54 o 
  -1   0  32      557.76      615.21     42.25 o 
   0   0  32       92.52      107.86      9.67 o 
   1   0  32      592.58      628.36     31.88 o 
   2   0  32      328.95      323.04     20.51 o 
   3   0  32      201.06      195.61     23.91 o 
   4   0  32        0.46       -8.76      8.76 o 
   5   0  32        8.16       10.52     12.07 o 
   6   0  32       18.92        3.89     30.92 o 
   7   0  32       47.41       -8.70     24.16 o 
  -7   1  32       14.94       23.58     11.97 o 
  -6   1  32       83.40       78.96     12.95 o 
  -5   1  32        3.32        6.37      9.43 o 
  -4   1  32      209.31      203.30     16.91 o 
  -3   1  32      168.91      165.40     14.85 o 
  -2   1  32        0.65        0.39     10.39 o 
  -1   1  32        3.14        3.88      6.42 o 
   0   1  32        2.04        6.93      4.98 o 
   1   1  32       49.82       49.86      6.44 o 
   2   1  32      390.22      368.76     17.04 o 
   3   1  32       58.15       44.42      7.05 o 
   4   1  32        0.74        2.88      4.89 o 
   5   1  32        1.82        6.96      6.28 o 
   6   1  32        3.14       18.85      8.37 o 
   7   1  32       42.30       27.59     24.28 o 
  -6   2  32       17.90       13.22     11.65 o 
  -5   2  32        2.90        4.09      7.54 o 
  -4   2  32        7.43       18.41      9.35 o 
  -3   2  32       14.13       34.13     11.01 o 
  -2   2  32        0.01       -4.49      8.57 o 
  -1   2  32       56.17       64.29      8.80 o 
   0   2  32       47.90       42.10     13.81 o 
   1   2  32       37.03       24.31      6.54 o 
   2   2  32      188.09      189.16     13.54 o 
   3   2  32      264.67      262.36     25.08 o 
   4   2  32        0.31        5.51      6.97 o 
   5   2  32        0.04       -4.54      6.78 o 
   6   2  32       17.43       11.64     10.49 o 
  -5   3  32       21.51       28.32     15.12 o 
  -4   3  32        3.15        8.07     12.87 o 
  -3   3  32       33.57       32.66     12.02 o 
  -2   3  32        2.33       -5.34      8.86 o 
  -1   3  32       17.00       20.60     13.37 o 
   0   3  32        0.23       -8.28      9.21 o 
   1   3  32       21.52       17.71      6.56 o 
   2   3  32        6.01        2.90      7.05 o 
   3   3  32        7.11       13.63      8.28 o 
   4   3  32        4.78       19.74      9.46 o 
  -2   4  32        6.28        3.11     13.58 o 
  -1   4  32       75.76       61.78     22.75 o 
   0   4  32       72.49       67.60     22.32 o 
   1   4  32        2.74        0.10     11.29 o 
  -7   1  33       17.06       19.41     15.86 o 
  -6   1  33       14.12        1.59      9.36 o 
  -5   1  33       52.91       66.96     12.05 o 
  -4   1  33       36.88       30.89      8.94 o 
  -3   1  33       28.42       43.81      9.23 o 
  -2   1  33      226.46      236.37     23.18 o 
  -1   1  33       16.09       14.22      6.61 o 
   0   1  33      154.32      148.18     10.64 o 
   1   1  33       15.40       17.92      4.95 o 
   2   1  33       21.95       22.67      5.65 o 
   3   1  33        1.65        2.60      5.83 o 
   4   1  33       23.48       13.83      5.86 o 
   5   1  33        4.30       17.67      8.70 o 
   6   1  33       36.72       25.91     12.88 o 
  -6   2  33        0.01       12.38     20.00 o 
  -5   2  33        4.26       10.05      8.62 o 
  -4   2  33       45.17       46.34     12.54 o 
  -3   2  33        0.39       -7.98     13.72 o 
  -2   2  33       33.91       28.29      8.19 o 
  -1   2  33       11.51       16.83      7.55 o 
   0   2  33        0.55       -5.31      6.55 o 
   1   2  33      189.47      216.53     15.20 o 
   2   2  33      144.11      163.68     19.42 o 
   3   2  33        0.31       -3.11     18.41 o 
   4   2  33        0.04       -4.01      9.90 o 
   5   2  33        1.11        1.21      7.08 o 
  -4   3  33       33.88       26.23     17.42 o 
  -3   3  33       31.47       29.66     14.26 o 
  -2   3  33        0.20       -9.38      9.38 o 
  -1   3  33       51.44       65.47     14.08 o 
   0   3  33        1.17       11.42     11.80 o 
   1   3  33      113.05      122.16     18.20 o 
   2   3  33       74.97       86.66     17.82 o 
   3   3  33       11.90        6.43     10.09 o 
   4   3  33        0.01       -6.22     11.73 o 
  -7   0  34        0.45        1.93     13.53 o 
  -6   0  34      577.64      623.45    117.00 o 
  -5   0  34      168.40      187.31     37.48 o 
  -4   0  34      671.43      722.96    130.38 o 
  -3   0  34      307.88      347.29     65.78 o 
  -2   0  34       94.42      113.50     16.81 o 
  -1   0  34      413.50      427.92     44.76 o 
   0   0  34     1690.03     1946.90    184.82 o 
   1   0  34       51.80       58.16     16.43 o 
   2   0  34       55.19       53.84     11.98 o 
   3   0  34       28.97       10.04     15.95 o 
   4   0  34        0.13      -10.01     10.07 o 
   5   0  34       40.10       55.12     23.68 o 
   6   0  34       12.26       -3.87     13.92 o 
  -6   1  34       73.94       93.46     18.35 o 
  -5   1  34        0.07       -5.00      9.32 o 
  -4   1  34       89.32       73.24     13.56 o 
  -3   1  34      116.06      126.93     16.22 o 
  -2   1  34        1.31        1.36      7.80 o 
  -1   1  34       69.55       70.95     12.00 o 
   0   1  34      221.95      233.98     20.90 o 
   1   1  34       30.22       26.92      6.28 o 
   2   1  34      117.40      106.20     11.05 o 
   3   1  34        9.71        8.58     14.51 o 
   4   1  34       35.15       45.25     11.91 o 
   5   1  34        3.95       -8.94      9.97 o 
   6   1  34        0.28       -6.51     13.47 o 
  -6   2  34        2.70       -3.96     17.33 o 
  -5   2  34        0.14        1.97     11.99 o 
  -4   2  34        0.12        6.20     15.62 o 
  -3   2  34       81.75       81.50     17.70 o 
  -2   2  34        4.24       -3.64     10.39 o 
  -1   2  34       22.20       13.69      7.56 o 
   0   2  34       74.90       73.37     11.35 o 
   1   2  34        3.38        7.66      9.34 o 
   2   2  34       63.08       68.81     15.21 o 
   3   2  34       14.28        0.22      8.86 o 
   4   2  34        0.05        0.65      7.84 o 
   5   2  34        5.39        2.04      7.65 o 
  -4   3  34        2.61        3.59     14.74 o 
  -3   3  34        6.04        7.63      8.71 o 
  -2   3  34        4.67       10.19      9.38 o 
  -1   3  34        5.10       17.94     12.40 o 
   0   3  34        0.76        3.13      8.73 o 
   1   3  34       11.34        6.49      7.60 o 
   2   3  34       60.78       63.88     16.38 o 
   3   3  34        1.49       -1.61      8.91 o 
  -6   1  35        1.26        9.97     11.29 o 
  -5   1  35       66.13       41.17     19.68 o 
  -4   1  35       41.59       32.27     11.08 o 
  -3   1  35       24.71       16.00     10.60 o 
  -2   1  35       65.69       65.93     12.06 o 
  -1   1  35      122.85      138.44     12.70 o 
   0   1  35       49.30       62.93      8.98 o 
   1   1  35        1.38        6.45      7.25 o 
   2   1  35      228.68      226.92     28.37 o 
   3   1  35        0.71        6.16      9.02 o 
   4   1  35        8.05       10.01      9.61 o 
   5   1  35        0.51       12.23     10.90 o 
   6   1  35        5.20       -6.85     14.85 o 
  -5   2  35        2.70       -2.17      9.41 o 
  -4   2  35        5.85        1.77     12.79 o 
  -3   2  35        6.21       -2.90     17.39 o 
  -2   2  35       12.31       13.29     10.76 o 
  -1   2  35       13.40       14.25      7.06 o 
   0   2  35       11.29       15.70      6.97 o 
   1   2  35        8.33       18.54     10.27 o 
   2   2  35       17.96       20.10      9.62 o 
   3   2  35       22.07       13.03      7.58 o 
   4   2  35       29.83       40.31     11.18 o 
   5   2  35       13.61        6.53     18.96 o 
  -3   3  35       26.57       17.10     14.83 o 
  -2   3  35       31.76       27.39     12.40 o 
  -1   3  35       73.36       94.96     24.03 o 
   0   3  35       35.62       43.79     13.68 o 
   1   3  35        8.20       19.77      9.72 o 
   2   3  35       30.28       29.30     13.95 o 
   3   3  35       13.05       16.03     24.16 o 
  -6   0  36      168.02      196.37     72.48 o 
  -5   0  36        0.34      -12.93     12.93 o 
  -4   0  36        5.93      -11.83     11.83 o 
  -3   0  36       20.16      -11.41     22.23 o 
  -2   0  36        8.32       -3.93     10.87 o 
  -1   0  36      166.10      170.41     28.76 o 
   0   0  36        4.21        7.70      9.31 o 
   1   0  36       49.47       80.27     17.88 o 
   2   0  36       76.17       59.83     32.38 o 
   3   0  36        0.18        0.05     11.41 o 
   4   0  36        1.59       -2.87     12.69 o 
   5   0  36       72.82      100.71     28.75 o 
  -6   1  36      114.45      107.27     32.28 o 
  -5   1  36        1.37        5.76     16.41 o 
  -4   1  36       64.62       68.73     14.93 o 
  -3   1  36      128.79      121.55     20.23 o 
  -2   1  36      360.40      379.53     45.00 o 
  -1   1  36        0.68       10.22      8.80 o 
   0   1  36      109.96      117.17     15.86 o 
   1   1  36        0.37       -7.60      7.60 o 
   2   1  36        4.41        0.16     11.99 o 
   3   1  36        1.22       -1.91      7.67 o 
   4   1  36        2.19        2.48     17.85 o 
   5   1  36        4.20       10.61      9.20 o 
  -5   2  36        7.46       -7.53     12.77 o 
  -4   2  36        1.52        4.10     10.20 o 
  -3   2  36       27.66       36.39     13.70 o 
  -2   2  36       37.08       44.70     12.64 o 
  -1   2  36        1.82        2.79      8.22 o 
   0   2  36       16.74       14.41     11.58 o 
   1   2  36       41.33       30.38      7.55 o 
   2   2  36       58.98       50.19     10.61 o 
   3   2  36        6.87        0.35      8.23 o 
   4   2  36        3.00       22.11     18.39 o 
  -2   3  36       15.28       36.50     20.15 o 
  -1   3  36        1.17       10.35     12.82 o 
   0   3  36       37.17       40.65     15.49 o 
   1   3  36        2.33        0.67     17.24 o 
   2   3  36       56.04      108.37     34.98 o 
  -5   1  37       52.46       46.59     16.93 o 
  -4   1  37      130.09      163.75     32.56 o 
  -3   1  37       68.08       62.90     16.39 o 
  -2   1  37       13.16       15.44     10.88 o 
  -1   1  37      187.50      219.39     25.13 o 
   0   1  37       21.10        3.57      7.69 o 
   1   1  37        1.01       14.62      8.91 o 
   2   1  37        6.23        8.42      7.69 o 
   3   1  37        1.60       -7.68      7.68 o 
   4   1  37        0.09        6.78     10.68 o 
   5   1  37        8.74       12.52     10.81 o 
  -4   2  37       36.93       39.59     15.37 o 
  -3   2  37       15.15        7.64      9.32 o 
  -2   2  37       13.98        9.86     10.73 o 
  -1   2  37       20.16       27.01     15.04 o 
   0   2  37       14.86       17.66      8.29 o 
   1   2  37       94.34       86.95     16.56 o 
   2   2  37        2.95        6.59      8.51 o 
   3   2  37       12.31        3.21     13.09 o 
   4   2  37       14.29        4.35     14.02 o 
  -1   3  37        3.66        8.91     10.44 o 
   0   3  37        2.54       -4.88     18.36 o 
   1   3  37       50.55       42.87     20.89 o 
  -5   0  38        0.19        2.28     16.72 o 
  -4   0  38       26.74       29.96     19.33 o 
  -3   0  38        0.09        2.90     12.93 o 
  -2   0  38       17.30       -3.52     14.98 o 
  -1   0  38       15.33        6.01     21.26 o 
   0   0  38        2.51      -12.43     12.43 o 
   1   0  38       20.49       24.93     15.46 o 
   2   0  38       13.04       16.45     13.21 o 
   3   0  38        3.86       28.79     14.99 o 
   4   0  38        1.44       -2.59     16.05 o 
  -5   1  38        0.84        0.69     14.64 o 
  -4   1  38        2.04       -7.38     12.22 o 
  -3   1  38       27.46       15.18     10.40 o 
  -2   1  38       51.10       31.36      9.86 o 
  -1   1  38       38.54       51.60     11.04 o 
   0   1  38       13.60        7.65     10.60 o 
   1   1  38       30.35       34.88     10.56 o 
   2   1  38        0.05        7.84     10.51 o 
   3   1  38        9.26        9.93     10.22 o 
   4   1  38       10.80       -9.00     10.39 o 
  -3   2  38        0.96       33.60     23.80 o 
  -2   2  38       44.25       48.53     16.32 o 
  -1   2  38       19.20       19.09     15.21 o 
   0   2  38       19.84       37.30     12.56 o 
   1   2  38       22.77       17.11      8.32 o 
   2   2  38        8.98       10.38     11.83 o 
   3   2  38        0.01        6.59     14.33 o 
  -4   1  39       15.58        6.81     16.04 o 
  -3   1  39       14.32        3.76     10.38 o 
  -2   1  39       11.69       14.43     11.14 o 
  -1   1  39       22.61       23.72      9.68 o 
   0   1  39       42.86       48.09     11.03 o 
   1   1  39       11.63        5.46      9.98 o 
   2   1  39        8.12       15.14      9.31 o 
   3   1  39        0.01       -9.36      9.36 o 
   4   1  39       89.24       87.93     28.39 o 
  -3   2  39       85.29       92.38     31.97 o 
  -2   2  39       28.46       30.84     15.62 o 
  -1   2  39        1.71       -2.04     13.90 o 
   0   2  39       13.62       13.18      9.73 o 
   1   2  39        6.82       -7.94     10.93 o 
   2   2  39       31.86       29.19     15.08 o 
  -4   0  40       11.39        6.65     14.99 o 
  -3   0  40        1.58       30.34     17.69 o 
  -2   0  40      137.60      162.14     52.13 o 
  -1   0  40        3.87       -4.67     11.79 o 
   0   0  40       74.07       72.95     23.51 o 
   1   0  40        9.28        0.77     17.88 o 
   2   0  40        1.73       26.23     15.36 o 
   3   0  40       15.42       23.13     21.26 o 
  -3   1  40        0.10        6.87     14.78 o 
  -2   1  40        3.27        0.62     10.32 o 
  -1   1  40       37.29       33.51     12.18 o 
   0   1  40       18.72       11.89      9.58 o 
   1   1  40        0.45       -3.78      9.60 o 
   2   1  40        0.72       -5.31     10.04 o 
   3   1  40       13.14       -0.41     13.54 o 
  -1   2  40       19.80       52.69     29.58 o 
   0   2  40        9.43       10.83     22.71 o 
   1   2  40      121.51      129.14     41.14 o 
  -2   1  41        0.47      -12.03     17.57 o 
  -1   1  41        5.89       20.39     11.55 o 
   0   1  41        5.57       12.54      9.82 o 
   1   1  41        0.22       10.96     10.29 o 
   2   1  41        0.02       -4.88     10.84 o 
  -2   0  42       10.12        6.85     23.67 o 
  -1   0  42       75.37       59.84     32.03 o 
   0   0  42        0.88       26.79     15.79 o 
   1   0  42        9.53       -5.36     20.78 o 
  -1   1  42        0.10       16.69     13.70 o 
   0   1  42        5.27      -12.60     12.60 o 
                                                 
